# Supplementary material for: Convergent Evolution Associated with the Loss of Developmental Diapause May Promote Extended Lifespan in Bees
Source: Genome Biol Evol. 2024 Nov 23;16(12):evae255. doi: 10.1093/gbe/evae255 (PMC11632380; doi:10.1093/gbe/evae255)
Supplement: evae255_Supplementary_Data [file evae255_supplementary_data.zip]

Archive with 2 entries (2 files):
- evae255_supplementary_data_UPDATE.xlsx
- Supplementary reorder.docx
