# Supplementary material for: Convergent Evolution Associated with the Loss of Developmental Diapause May Promote Extended Lifespan in Bees
Source: Genome Biol Evol. 2024 Nov 23;16(12):evae255. doi: 10.1093/gbe/evae255 (PMC11632380; doi:10.1093/gbe/evae255)
Supplement: evae255_Supplementary_Data [file evae255_supplementary_data.zip › evae255_supplementary_data_UPDATE.xlsx]

## Sheet: Metadata
Table S1
Species	taxonomic level
Family	taxonomic level
Tribe/Subfamily	taxonomic level
Prepupae_Diapause	presence (yes) or absence (no) of diapause in the prepupal stage
Diapause_Stage	life stage in which species go through diapause - prepupal, adult (or imago), no diapause
Sociality	social level - solitary (includes communal) or social (includes subsocial, primitively eusocial, advanced eusocial)
Genome_Online	Link to the genome file used
Accession_Number	Accession number of genome versions used
Protein/Annotation	Link to the annotation files used
Ref_diapause_stage	References for the diapause life stage
BUSCO	BUSCO output - percentage of complete, complete (with single copy), duplicated, fragmented, and missing genes in the genomes. Compared to Hymenoptera database
Table S3 and S4
Species	Prepupae_Diapause	Sociality	PTTH/TORSO
Prepupae_Diapause	presence (yes) or absence (no) of diapause in the prepupal stage
Sociality	social level - solitary (includes communal) or social (includes subsocial, primitively eusocial, advanced eusocial)
PTTH/TORSO	1 -presence, 0 - absence of the genes PTTH and torso
PTTH_genome	presence (yes) or absence (no) of PTTH in the genome of that species
PTTH_protein	presence (yes) or absence (no) of PTTH in the protein set of that species. (-) protein set was not available for that species
PTTH_Orthogroups(OG0011135_Dec11)	presence (yes) or absence (no) of PTTH in the orthogroup. (-) no dataset available for that species
Torso_Orthogroups(OG0010802_Dec11)	presence (yes) or absence (no) of torso in the orthogroup. (-) no dataset available for that species
Table S5
Orthogroup	Orthogroup ID
Rho	estimated substitution rate ratios. Positive values - orthogroup is evolving faster in spp that lost prepupal diapause. Negative values - orthogroup is evolving slower in spp that lost prepupal diapause
N	number of species presenting the orthogroup
P	p-value - statistical significance of the estimated substitution rate ratios (Rho values)
p.adj	adjusted p-value
permpval	p-value after permulation
permpvaladj	adjusted p-value after permulation
Table S9
BP	Biological Process
MF	Molecular Function
CC	Cellular Componet
GO.ID	Gene Ontology (GO) identifiers
Term	biological terms or functions corresponding to the GO identifiers
Annotated	number of genes annotated to each GO term in the dataset
Significant	number of genes that were found to be significantly enriched
Expected	expected number of genes that would be annotated to a particular GO term by chance alone
raw.p.value	statistical tests used to determine the significance of enrichment for each GO term
classicFisher	results of Fisher's exact test used to assess the significance of enrichment for each GO term

## Sheet: TableS1-Genomes
Table S1: Genomes in bold were used for orthogroups identification and further selection analysis.
Species	Family	Tribe/Subfamily	Prepupae_Diapause	Diapause_Stage	Sociality	Genome_Online	Accession_Number	Protein/Annotation	Ref_diapause_stage		BUSCO_complete	BUSCO_complete_unique	BUSCO_duplicated	BUSCO_fragmented	BUSCO_missing
Agapostemon_virescens	Halictidae	Halictini/Halictinae	no	adult	solitary	https://beenomes.princeton.edu/download-the-data/	-	https://beenomes.princeton.edu/download-the-data/	Abrams,Eickwort, 1981		84,5	84,2	0,3	5,1	10,4
Andrena_dorsata	Andrenidae	Andrenini/Andreninae	no	adult/imago	solitary	https://www.ncbi.nlm.nih.gov/genome/110773?genome_assembly_id=1791136	GCA_929108735.1	https://projects.ensembl.org/darwin-tree-of-life/	peeters 2012		95,4	95	0,4	1.2	3.4
Andrena_haemorrhoa	Andrenidae	Andrenini/Andreninae	no	adult/imago	solitary	https://www.ncbi.nlm.nih.gov/genome/?term=Andrena_haemorrhoa	GCA_910592295.1	https://projects.ensembl.org/darwin-tree-of-life/	peeters 2012		93,3	93,1	0,2	2,7	4
Apis_cerana	Apidae	Apini/Apinae	no	no diapause	social	https://www.ncbi.nlm.nih.gov/genome/12051?genome_assembly_id=258367	GCA_001442555.1	https://www.ncbi.nlm.nih.gov/genome/12051?genome_assembly_id=258367	https://www.evacranetrust.org/uploads/document/043ab9271b79510bb840281828f77a5c09d4da5c.pdf		93,1	92,4	0,7	3,5	3,4
Apis_dorsata	Apidae	Apini/Apinae	no	no diapause/ migration	social	https://www.ncbi.nlm.nih.gov/genome/15019?genome_assembly_id=45076	GCF_000469605.1	https://www.ncbi.nlm.nih.gov/genome/15019?genome_assembly_id=45076	https://journals.plos.org/plosone/article?id=10.1371/journal.pone.0044976		96,8	96,7	0,1	1,3	1,9
Apis_florea	Apidae	Apini/Apinae	no	no diapause	social	https://www.ncbi.nlm.nih.gov/genome/2740?genome_assembly_id=744961	GCA_000184785.3	https://www.ncbi.nlm.nih.gov/genome/2740?genome_assembly_id=744961	https://www.evacranetrust.org/uploads/document/043ab9271b79510bb840281828f77a5c09d4da5c.pdf		96,7	96,5	0,2	1,9	1,4
Apis_laboriosa	Apidae	Apini/Apinae	no	no diapause/migration	social	https://www.ncbi.nlm.nih.gov/genome/66200?genome_assembly_id=965794	GCF_014066325.1	https://www.ncbi.nlm.nih.gov/genome/66200?genome_assembly_id=965794	Thai and Toan 2018, https://link.springer.com/chapter/10.1007/978-981-10-8222-1_11		98,8	98,7	0,1	0,3	0,9
Apis_mellifera(Amel_HAv3.1)_representative	Apidae	Apini/Apinae	no	no diapause/Reproductive	social	https://www.ncbi.nlm.nih.gov/genome/48?genome_assembly_id=403979	GCF_003254395.2	https://www.ncbi.nlm.nih.gov/genome/48?genome_assembly_id=403979	Van Nerum and Buelend, 1997		98,8	98,6	0,2	0,3	0,9
Augochlora_pura	Halictidae	Augochlorini/Halictinae	no	adult	solitary	https://beenomes.princeton.edu/download-the-data/	-	https://beenomes.princeton.edu/download-the-data/	Stockhammer, 1966		94,5	94,1	0,4	1,4	4,1
Augochlorella_aurata	Halictidae	Augochlorini/Halictinae	no	adult	social	https://beenomes.princeton.edu/download-the-data/	-	https://beenomes.princeton.edu/download-the-data/	Mueller, 1996; Coelho et al 2004		92	91,3	0,7	2,6	5,4
Bombus bifarius (pyrobombus)	Apidae	Bombini/Apinae	no	adult	social	https://www.ncbi.nlm.nih.gov/genome/88778?genome_assembly_id=888854	GCF_011952205.1	https://www.ncbi.nlm.nih.gov/genome/88778?genome_assembly_id=888854	https://academic.oup.com/jinsectscience/article/10/1/130/873068?login=true		99,2	98,7	0,5	0,2	0,6
Bombus_breviceps (Alpigenobombus)	Apidae	Bombini/Apinae	no	adult	social	https://ngdc.cncb.ac.cn/search/?dbId=gwh&q=PRJCA002292&page=2	GWHACBI00000000	https://ngdc.cncb.ac.cn/search/?dbId=gwh&q=PRJCA002292&page=2	https://www.ncbi.nlm.nih.gov/pmc/articles/PMC7143170/		93,2	92,9	0,3	3,4	3,4
Bombus_campestris (Psithyrus)	Apidae	Bombini/Apinae	no	adult	social parasite	https://www.ncbi.nlm.nih.gov/genome/100000?genome_assembly_id=1746655	GCA_905333015.2	https://projects.ensembl.org/darwin-tree-of-life/	https://www.jstor.org/stable/pdf/2743.pdf?refreqid=excelsior%3A5c48f95b05a444cd01b342f00aae4396&ab_segments=&origin=&acceptTC=1		94,9	94,4	0,5	1,6	3,5
Bombus_confusus (bombias)	Apidae	Bombini/Apinae	no	adult	social	https://ngdc.cncb.ac.cn/search/?dbId=gwh&q=PRJCA002292&page=1	GWHACBR00000000	https://ngdc.cncb.ac.cn/search/?dbId=gwh&q=PRJCA002292&page=1	https://www.hindawi.com/journals/psyche/2010/819740/		93,9	93,6	0,3	3,2	2,9
Bombus_consobrinus (megabombus)	Apidae	Bombini/Apinae	no	adult	social	https://ngdc.cncb.ac.cn/search/?dbId=gwh&q=PRJCA002292&page=2	GWHACBK00000000	https://ngdc.cncb.ac.cn/search/?dbId=gwh&q=PRJCA002292&page=2			93,4	93,2	0,2	3,4	3,2
Bombus_cullumanus (Cullumanobombus)	Apidae	Bombini/Apinae	no	adult	social	https://ngdc.cncb.ac.cn/search/?dbId=gwh&q=PRJCA002292&page=2	GWHACBL00000000	https://ngdc.cncb.ac.cn/search/?dbId=gwh&q=PRJCA002292&page=2	https://www.hindawi.com/journals/psyche/2010/819740/		92,6	92,4	0,2	3,9	3,5
Bombus_difficillimus (Subterraneobombus)	Apidae	Bombini/Apinae	no	adult	social	https://ngdc.cncb.ac.cn/search/?dbId=gwh&q=PRJCA002292&page=2	GWHACBY00000000	https://ngdc.cncb.ac.cn/search/?dbId=gwh&q=PRJCA002292&page=2			93	92,8	0,2	3,4	3,6
Bombus_haemorrhoidalis (Orientalibombus)	Apidae	Bombini/Apinae	no	adult	social	https://ngdc.cncb.ac.cn/search/?dbId=gwh&q=PRJCA002292&page=1	GWHACBZ00000000	https://ngdc.cncb.ac.cn/search/?dbId=gwh&q=PRJCA002292&page=1			93,5	93,3	0,2	3,5	3
Bombus_hortorum (megabombus)	Apidae	Bombini/Apinae	no	adult	social	https://www.ncbi.nlm.nih.gov/genome/99999?genome_assembly_id=1584675	GCA_905332935.1	https://projects.ensembl.org/darwin-tree-of-life/	https://www.jstor.org/stable/pdf/2743.pdf?refreqid=excelsior%3A5c48f95b05a444cd01b342f00aae4396&ab_segments=&origin=&acceptTC=1		93,9	93,7	0,2	2,5	3,6
Bombus_huntii (pyrobombus)	Apidae	Bombini/Apinae	no	adult	social	https://www.ncbi.nlm.nih.gov/genome/116999?genome_assembly_id=1910158	GCA_024542735.1	https://www.ncbi.nlm.nih.gov/genome/116999?genome_assembly_id=1910158			98,7	98,4	0,3	0,2	1,1
Bombus_hypnorum (pyrobombus)	Apidae	Bombini/Apinae	no	adult	social	https://www.ncbi.nlm.nih.gov/genome/104701?genome_assembly_id=1663100	GCA_911387925.1	https://projects.ensembl.org/darwin-tree-of-life/	https://www.hindawi.com/journals/psyche/2010/819740/tab1/		94	93,7	0,3	2,6	3,4
Bombus_ignitus (bombus)	Apidae	Bombini/Apinae	no	adult	social	https://ngdc.cncb.ac.cn/search/?dbId=gwh&q=PRJCA002292&page=2	GWHACCA00000000	https://ngdc.cncb.ac.cn/search/?dbId=gwh&q=PRJCA002292&page=2	https://www.koreascience.or.kr/article/JAKO201421154208874.view?orgId=anpor&hide=breadcrumb,journalinfo		91,6	91,5	0,1	4,1	4,3
Bombus_impatiens (pyrobombus)	Apidae	Bombini/Apinae	no	adult	social	https://www.ncbi.nlm.nih.gov/genome/3415?genome_assembly_id=468201	GCF_000188095.3	https://www.ncbi.nlm.nih.gov/genome/3415?genome_assembly_id=468201	Sadd et al 2015		99	98,8	0,2	0,3	0,7
Bombus_opulentus (thoracobombus)	Apidae	Bombini/Apinae	no	adult	social	https://ngdc.cncb.ac.cn/search/?dbId=gwh&q=PRJCA002292&page=3	GWHACCJ00000000	https://ngdc.cncb.ac.cn/search/?dbId=gwh&q=PRJCA002292&page=3			93	92,8	0,2	3,6	3,4
Bombus_pascuorum (thoracobombus)	Apidae	Bombini/Apinae	no	adult	social	https://www.ncbi.nlm.nih.gov/genome/99995?genome_assembly_id=1584669	GCA_905332965.1	https://projects.ensembl.org/darwin-tree-of-life/	https://www.hindawi.com/journals/psyche/2010/819740/tab1/		94,3	94	0,3	2	3,7
Bombus_picipes (pyrobombus)	Apidae	Bombini/Apinae	no	adult	social	https://ngdc.cncb.ac.cn/search/?dbId=gwh&q=PRJCA002292&page=1	GWHACCB00000000	https://ngdc.cncb.ac.cn/search/?dbId=gwh&q=PRJCA002292&page=1			92	91,8	0,2	3,9	4,1
Bombus_polaris (Alpinobombus)	Apidae	Bombini/Apinae	no	adult	social	https://ngdc.cncb.ac.cn/search/?dbId=gwh&q=PRJCA002292&page=3	GWHACCH00000000	https://ngdc.cncb.ac.cn/search/?dbId=gwh&q=PRJCA002292&page=3			90,3	90	0,3	4,4	5,3
Bombus_pratorum (pyrobombus)	Apidae	Bombini/Apinae	no	adult	social	https://www.ncbi.nlm.nih.gov/genome/110882?genome_assembly_id=1793824	GCA_930367275.1	https://projects.ensembl.org/darwin-tree-of-life/	https://www.jstor.org/stable/pdf/2743.pdf?refreqid=excelsior%3A5c48f95b05a444cd01b342f00aae4396&ab_segments=&origin=&acceptTC=1		94,7	94,2	0,5	1.7	3.6
Bombus_sibiricus (Sibiricobombus)	Apidae	Bombini/Apinae	no	adult	social	https://ngdc.cncb.ac.cn/search/?dbId=gwh&q=PRJCA002292&page=2	GWHACCI00000000	https://ngdc.cncb.ac.cn/search/?dbId=gwh&q=PRJCA002292&page=2			92,7	92,3	0,4	3,8	3,5
Bombus_skorikovi (Psithyrus)	Apidae	Bombini/Apinae	no	adult	social parasite	https://ngdc.cncb.ac.cn/search/?dbId=gwh&q=PRJCA002292&page=2	GWHACCK00000000	https://ngdc.cncb.ac.cn/search/?dbId=gwh&q=PRJCA002292&page=2			92,7	92,2	0,5	3,7	3,6
Bombus_soroeensis (kallobombus)	Apidae	Bombini/Apinae	no	adult	social	https://ngdc.cncb.ac.cn/search/?dbId=gwh&q=PRJCA002292&page=1	GWHACCG00000000	https://ngdc.cncb.ac.cn/search/?dbId=gwh&q=PRJCA002292&page=1	https://www.hindawi.com/journals/psyche/2010/819740/tab1/		91,4	91,2	0,2	4,3	4,3
Bombus_superbus (Mendacibombus)	Apidae	Bombini/Apinae	no	adult	social	https://ngdc.cncb.ac.cn/search/?dbId=gwh&q=PRJCA002292&page=1	GWHACCF00000000	https://ngdc.cncb.ac.cn/search/?dbId=gwh&q=PRJCA002292&page=1			93,8	93,6	0,2	3,4	2,8
Bombus_sylvestris (Psithyrus)	Apidae	Bombini/Apinae	no	adult	social parasite	https://www.ncbi.nlm.nih.gov/genome/104841?genome_assembly_id=1669522	GCA_911622165.1	https://projects.ensembl.org/darwin-tree-of-life/	https://www.jstor.org/stable/pdf/2743.pdf?refreqid=excelsior%3A5c48f95b05a444cd01b342f00aae4396&ab_segments=&origin=&acceptTC=1		94,1	93,8	0,3	2,2	3,7
Bombus_terrestris (bombus)	Apidae	Bombini/Apinae	no	adult	social	https://www.ncbi.nlm.nih.gov/genome/2739?genome_assembly_id=1791030	GCA_910591885.1	https://www.ncbi.nlm.nih.gov/genome/2739?genome_assembly_id=1791030	Sadd et al 2015		98,9	98,5	0,4	0,1	1
Bombus_turneri (Psithyrus)	Apidae	Bombini/Apinae	no	adult	social parasite	https://ngdc.cncb.ac.cn/search/?dbId=gwh&q=PRJCA002292&page=1	GWHACCE00000000	https://ngdc.cncb.ac.cn/search/?dbId=gwh&q=PRJCA002292&page=1			91,9	91,5	0,4	4,5	3,6
Bombus_vancouverensis_nearctictus (pyrobombus)	Apidae	Bombini/Apinae	no	adult	social	https://www.ncbi.nlm.nih.gov/genome/88779?genome_assembly_id=888855	GCA_011952275.1	https://www.ncbi.nlm.nih.gov/genome/88779?genome_assembly_id=888855			99,3	98,7	0,6	0,2	0,5
Bombus_vosnesenskii (pyrobombus)	Apidae	Bombini/Apinae	no	adult	social	https://www.ncbi.nlm.nih.gov/genome/88781?genome_assembly_id=888858	GCA_011952255.1	https://www.ncbi.nlm.nih.gov/genome/88781?genome_assembly_id=888858	https://academic.oup.com/iob/article/4/1/obac007/6526875?login=true		99	98,7	0,3	0,2	0,8
Bombus_waltoni (Mendacibombus)	Apidae	Bombini/Apinae	no	adult	social	https://ngdc.cncb.ac.cn/search/?dbId=gwh&q=PRJCA002292&page=2	GWHACCL00000000	https://ngdc.cncb.ac.cn/search/?dbId=gwh&q=PRJCA002292&page=2			92,1	91,9	0,2	4,4	3,5
Ceratina_australensis	Apidae	Ceratinini/Xylocopinae	no	adult	social	From Rehan Lab - York University (shared by e-mail)	-	From Rehan Lab - York University (shared by e-mail)	https://www.researchgate.net/publication/202772412_Sociality_in_the_Australian_small_carpenter_bee_Ceratina_australensis		83,2	79,1	4,1	4,4	12,4
Ceratina_calcarata	Apidae	Ceratinini/Xylocopinae	no	adult	social	From Rehan Lab - York University (shared by e-mail)	-	From Rehan Lab - York University (shared by e-mail)	Rehan, Richards 2010		87,1	86,2	0,9	2,8	10,1
Ceratina_japonica	Apidae	Ceratinini/Xylocopinae	no	adult	social	From Rehan Lab - York University (shared by e-mail)	-	From Rehan Lab - York University (shared by e-mail)			66,5	59,5	7	6,2	27,3
Colletes_gigas	Colletidae	Colletini/Colletinae	yes	prepupae	solitary	https://www.ncbi.nlm.nih.gov/genome/35864?genome_assembly_id=901179	GCA_013123115.1	https://www.ncbi.nlm.nih.gov/datasets/genome/GCF_013123115.1/	http://www.insect.org.cn/CN/10.16380/j.kcxb.2021.06.004		98,6	97,6	1	0,2	1,2
Dufourea_novaeangliae	Halictidae	Rophitinae	yes	prepupae	solitary	https://beenomes.princeton.edu/download-the-data/	-	https://beenomes.princeton.edu/download-the-data/	Eickwort et al. 1986		92,9	92,7	0,2	3,5	3,6
Eufriesea_mexicana	Apidae	Euglossini/Apinae	yes	prepupae	communal?solitary	https://www.ncbi.nlm.nih.gov/genome/44840?genome_assembly_id=275282	GCA_001483705.1	https://www.ncbi.nlm.nih.gov/genome/44840?genome_assembly_id=275282	Martins 2018		98,8	97,7	1,1	0,5	0,7
Euglossa_dilemma	Apidae	Euglossini/Apinae	no	no diapause	social	https://i5k.nal.usda.gov/content/data-downloads	NIJG01/Edil_v1.0	https://i5k.nal.usda.gov/content/data-downloads			82	82	0	12,8	5,2
Exoneura_robusta	Apidae	Allodapini/Xylocopinae	no	adult	social	From Rehan Lab - York University (shared by e-mail)		From Rehan Lab - York University (shared by e-mail)	https://citeseerx.ist.psu.edu/viewdoc/download?doi=10.1.1.708.7303&rep=rep1&type=pdf		66,9	60,3	6,6	8,2	24,9
Exoneurella_tridentata	Apidae	Allodapini/Xylocopinae	no	no diapause	social	From Rehan Lab - York University (shared by e-mail)		From Rehan Lab - York University (shared by e-mail)	https://www.researchgate.net/publication/264348692_Distribution_of_the_native_South_Australian_bee_Exoneurella_tridentata_in_Western_Myall_Acacia_papyrocarpa_woodlands		73,2	40,2	33	7,5	19,3
Frieseomelitta_varia	Apidae	Meliponini/Apinae	no	No diapause	social	https://www.ncbi.nlm.nih.gov/genome/12724?genome_assembly_id=821949	GCA_011392965.1	https://www.ncbi.nlm.nih.gov/genome/12724?genome_assembly_id=821949	Aleixo et al 2013		98,1	97,9	0,2	0,9	1
Habropoda_laboriosa	Apidae	Anthophorini/Apinae	yes	prepupae	Solitary	https://www.ncbi.nlm.nih.gov/genome/39899?genome_assembly_id=245840	GCA_001263275.1	https://www.ncbi.nlm.nih.gov/genome/39899?genome_assembly_id=245840			98,5	98,3	0,2	0,5	1
Halictus_ligatus	Halictidae	Halictini/Halictinae	no	adult	social	https://beenomes.princeton.edu/download-the-data/	-	https://beenomes.princeton.edu/download-the-data/	Richards and Packer, 1994		92,2	91,9	0,3	2,4	5,4
Halictus_quadricinctus	Halictidae	Halictini	no	adult	social	https://beenomes.princeton.edu/download-the-data/	-	https://beenomes.princeton.edu/download-the-data/	peeters 2012		90,9	90,6	0,3	3,1	6
Halictus_rubicundus	Halictidae	Halictini/Halictinae	no	adult	social	https://beenomes.princeton.edu/download-the-data/	-	https://beenomes.princeton.edu/download-the-data/	Yanega, 1988, 1989		92,3	91,9	0,4	2,7	5
Halictus(Seladonia)_tumulorum	Halictidae	Halictini/Halictinae	no	adult	social	https://www.ncbi.nlm.nih.gov/genome/107216?genome_assembly_id=1791072	GCA_913789895.3	https://projects.ensembl.org/darwin-tree-of-life/	https://www.bwars.com/bee/halictidae/halictus-tumulorum		84,7	81,6	3.1	6.3	9
Lasioglossum_albipes	Halictidae	Halictini/Halictinae	no	adult	social	https://beenomes.princeton.edu/download-the-data/	-	https://beenomes.princeton.edu/download-the-data/	Kocher 2013		92,1	91,2	0,9	2,4	5,5
Lasioglossum_calceatum	Halictidae	Halictini/Halictinae	no	adult	social	https://beenomes.princeton.edu/download-the-data/	-	https://beenomes.princeton.edu/download-the-data/	Davison and Field 2016		92,9	92,5	0,4	2,3	4,8
Lasioglossum_figueresi	Halictidae	Halictini/Halictinae	no	adult/no diapause?	solitary	https://beenomes.princeton.edu/download-the-data/	-	https://beenomes.princeton.edu/download-the-data/	extremely long larval developmental time, Danforth 2033		93,7	93,1	0,6	2,2	4,1
Lasioglossum_leucozonium	Halictidae	Halictini/Halictinae	no	adult	solitary	https://beenomes.princeton.edu/download-the-data/	-	https://beenomes.princeton.edu/download-the-data/	https://dr.library.brocku.ca/bitstream/handle/10464/14966/Brock_Proulx_Alex_2020.pdf?sequence=1&isAllowed=y		93,9	93,6	0,3	2	4,1
Lasioglossum_malachurum	Halictidae	Halictini/Halictinae	no	adult	social	https://beenomes.princeton.edu/download-the-data/	-	https://beenomes.princeton.edu/download-the-data/	Richards 2000		92,5	92	0,5	2	5,5
Lasioglossum_marginatum	Halictidae	Halictini/Halictinae	no	adult	social	https://beenomes.princeton.edu/download-the-data/	-	https://beenomes.princeton.edu/download-the-data/	extremely long larval developmental time, Danforth 2003, https://www.annualreviews.org/doi/pdf/10.1146/annurev.en.11.010166.000455?casa_token=HbPc8R6moKQAAAAA:UPov4Uju8qBCGKw0AFWCm1c8UEL2lZwj6YpmQf0Pl-ZyK26UrgNge8CpY36_Rw5gDcnmIPZiVi59		93,6	93,1	0,5	2,1	4,3
Lasioglossum_morio	Halictidae	Halictini/Halictinae	no	adult	social	https://www.ncbi.nlm.nih.gov/genome/106381?genome_assembly_id=1775128	GCA_916610235.2	https://projects.ensembl.org/darwin-tree-of-life/	peeters 2012		95,7	94,4	1,3	0,9	3,4
Lasioglossum_oenotherae	Halictidae	Halictini/Halictinae	no	adult	solitary	https://beenomes.princeton.edu/download-the-data/	-	https://beenomes.princeton.edu/download-the-data/	Knerer and MacKay, 1968		92,9	92,4	0,5	2,3	4,8
Lasioglossum_pauxillum	Halictidae	Halictini/Halictinae	no	adult	social	https://beenomes.princeton.edu/download-the-data/	-	https://beenomes.princeton.edu/download-the-data/	https://link.springer.com/content/pdf/10.1007/s00040-008-1028-z.pdf		89,8	89,1	0,7	4	6,2
Lasioglossum_zephyrus	Halictidae	Halictini/Halictinae	no	adult	social	https://beenomes.princeton.edu/download-the-data/	-	https://beenomes.princeton.edu/download-the-data/	https://www.jstor.org/stable/pdf/25082715.pdf?refreqid=excelsior%3Abc56d1c2063305ce310c40cc255672fd&ab_segments=&origin=		90,5	89,9	0,6	3,2	6,3
Macropis_europaea	Mellitidae	Macropidini/Mellitinae	yes	prepupae	solitary	https://www.ncbi.nlm.nih.gov/genome/106383?genome_assembly_id=1764704	GCA_916610135.2	https://projects.ensembl.org/darwin-tree-of-life/	peeters 2012		89,9	89,7	0,2	3,8	6,3
Megachile_rotundata	Megachilidae	Megachilini/Megachilinae	yes	prepupae	solitary	https://www.ncbi.nlm.nih.gov/genome/6563?genome_assembly_id=37080	GCA_000220905.1	https://www.ncbi.nlm.nih.gov/genome/6563?genome_assembly_id=37080	Krombein, 1967		98,4	98,2	0,2	0,3	1,3
Megalopta_genalis	Halictidae	Augochlorini/Halictinae	no	No diapause	social	https://beenomes.princeton.edu/download-the-data/	-	https://beenomes.princeton.edu/download-the-data/			91	89,8	1,2	2,1	6,9
Melipona_quadrifasciata	Apidae	Meliponini/Apinae	no	No diapause/Reproductive	social	https://www.ncbi.nlm.nih.gov/genome/12726?genome_assembly_id=247530	GCA_001276565.1	https://www.ncbi.nlm.nih.gov/genome/12726?genome_assembly_id=247530	Dos Santos 2014		87,1	86,9	0,2	4,4	8,5
Nomia_melanderi	Halictidae	Nomiinae	yes	prepupae	solitary	https://beenomes.princeton.edu/download-the-data/	-	https://beenomes.princeton.edu/download-the-data/			95,1	95	0,1	1,3	3,6
Osmia_bicornis_bicornis	Megachilidae	Osmiini/Megachilinae	yes	Adult/prepupae	solitary	https://www.ncbi.nlm.nih.gov/genome/76072?genome_assembly_id=1620216	GCA_907164935.1	https://www.ncbi.nlm.nih.gov/genome/76072?genome_assembly_id=1620216			98,7	98,5	0,2	0,3	1
Osmia_lignaria	Megachilidae	Osmiini/Megachilinae	yes	Adult/prepupae	solitary	https://www.ncbi.nlm.nih.gov/genome/88869?genome_assembly_id=888958	GCA_012274295.1	https://www.ncbi.nlm.nih.gov/genome/88869?genome_assembly_id=888958	Krombein, 1967, https://www.researchgate.net/profile/Michael-Ruggiero-5/publication/269037627_The_North_American_pollinator_initiative/links/5481ee060cf2f5dd63a70b66/The-North-American-pollinator-initiative.pdf#page=150		98,4	98,1	0,3	0,2	1,4
Eucera_pruinosa	Apidae	Eucerini/Apinae	yes	prepupae	solitary	From Lopez-Uribe lab (Penn State University) - shared by e-mail	-	From Lopez-Uribe lab (Penn State University) - shared by e-mail	https://www.jstor.org/stable/pdf/25083703.pdf?refreqid=excelsior%3Ac7fd3cb2bec8f311bbc01f803a284d1f&ab_segments=&origin=		94,7	93,9	0,8	2,2	3,1
Sphecodes_monilicornis	Halictidae	Halictini/Halictinae	no	adult	solitary parasite	https://www.ncbi.nlm.nih.gov/genome/107217?genome_assembly_id=1791073	GCA_913789915.3	https://www.ncbi.nlm.nih.gov/genome/107217?genome_assembly_id=1791073	peeters 2012		95,1	94,2	0,9	1,2	3,7
Tetragonula_carbonaria	Apidae	Meliponini/Apinae	no	no diapause	social	shared by Dr. Brock Harpur (Purdue University)	-	shared by Dr. Brock Harpur (Purdue University)	https://onlinelibrary.wiley.com/doi/10.1002/ece3.1941		92,6	92,4	0,2	3.1	4.3
Tetrapedia_diversipes	Apidae	Tetrapediini/Xylocopinae?	yes	prepupae	solitary	https://www.ncbi.nlm.nih.gov/datasets/genome/?taxon=889126	GCA_033822845.1	https://github.com/pkfsantos/Tetrapedia_diversipes_genome/tree/main/Gene_set_and_annotation			91	89,9	1,1	3,1	5,9

## Sheet: TableS2-Gene_Family_evolution
Table S2: Number of gene families that were gained or lost in most of the species lacking prepupal diapause. The tables consider all species, or species in Halictidae or Apidae families.
GENE LOSS
All species - Counts
FamilyID	Macropis_europaea<1>	Colletes_gigas<3>	Dufourea_novaeangliae<4>	Nomia_melanderi<5>	Megachile_rotundata<14>	Osmia_bicornis<15>	Habropoda_laboriosa<16>	Peponapis_pruinosa<17>	Tetrapedia_diversipes<18>	Eufriesea_mexicana<20>	Andrena_dorsata<2>	Megalopta_genalis<6>	Augochlora_pura<7>	Augochlorella_aurata<8>	Sphecodes_monilicornis<9>	Agapostemon_virescens<10>	Halictus_rubicundus<11>	Lasioglossum_leucozonium<12>	Lasioglossum_morio<13>	Ceratina_calcarata<19>	Euglossa_dilemma<21>	Apis_mellifera<22>	Bombus_vancouverensis_nearcticus<23>	Bombus_campestris<24>	Tetragonula_carbonaria<25>	Melipona_quadrifasciata<26>	Frieseomelitta_varia<27>
OG0009870	1	1	0	0	1	1	1	1	2	2	2	0	0	0	0	0	0	0	0	0	0	0	0	0	0	0	0
OG0009873	1	1	1	1	1	1	1	1	1	1	2	0	0	0	0	0	0	0	0	0	0	0	0	0	0	0	0
OG0009986	1	1	1	1	1	1	1	1	1	1	1	0	0	0	0	0	0	0	0	0	0	0	0	0	0	0	0
OG0009629	1	1	1	1	1	1	1	1	1	1	0	0	0	0	0	0	0	0	0	0	1	1	0	0	1	1	1
OG0009985	1	0	0	1	0	0	1	1	1	1	1	0	0	0	0	0	0	0	0	0	1	1	1	1	0	0	0
OG0000102	2	1	1	0	3	2	4	0	41	4	0	0	0	0	0	0	0	0	0	0	4	0	2	6	2	7	0
OG0010315	1	1	1	0	1	1	0	0	1	0	1	0	0	0	0	0	0	0	0	1	0	0	0	0	0	0	0
OG0009540	1	1	1	1	1	0	1	6	0	1	1	0	0	0	0	0	0	0	0	1	0	1	0	0	0	0	0
OG0009772	2	0	0	0	1	2	0	2	1	2	1	0	0	0	0	0	0	0	0	2	0	0	0	0	0	0	0
OG0009876	1	1	0	1	1	1	1	1	1	0	1	0	0	0	0	0	1	1	1	0	0	0	0	0	0	0	0
OG0009877	1	0	1	1	1	1	1	0	1	1	1	0	0	0	1	0	0	0	0	0	0	0	1	0	0	0	1
OG0000189	1	2	4	0	6	37	0	1	0	0	1	0	0	0	1	1	0	0	1	3	0	0	0	0	0	0	0
OG0009981	1	0	0	1	1	1	1	0	0	1	1	0	0	1	1	0	1	0	0	0	0	0	0	1	0	0	0
OG0000525	2	0	1	0	6	4	0	3	21	0	0	1	0	1	2	0	0	0	0	0	0	0	0	0	0	0	0
Halictidae - Counts
FamilyID	Dufourea_novaeangliae<4>	Nomia_melanderi<5>	Megalopta_genalis<6>	Augochlora_pura<7>	Augochlorella_aurata<8>	Sphecodes_monilicornis<9>	Agapostemon_virescens<10>	Halictus_rubicundus<11>	Lasioglossum_leucozonium<12>	Lasioglossum_morio<13>
OG0008359	1	2	0	0	0	0	0	0	0	0
OG0009168	1	2	0	0	0	0	0	0	0	0
OG0009259	1	1	0	0	0	0	0	0	0	0
OG0009276	1	1	0	0	0	0	0	0	0	0
OG0009355	1	1	0	0	0	0	0	0	0	0
OG0009371	1	1	0	0	0	0	0	0	0	0
OG0009452	1	1	0	0	0	0	0	0	0	0
OG0009539	1	1	0	0	0	0	0	0	0	0
OG0009540	1	1	0	0	0	0	0	0	0	0
OG0009629	1	1	0	0	0	0	0	0	0	0
OG0009873	1	1	0	0	0	0	0	0	0	0
OG0009986	1	1	0	0	0	0	0	0	0	0
OG0009811	1	1	0	0	0	0	0	0	1	2
OG0009372	1	1	0	0	0	0	0	1	0	0
OG0000596	1	1	0	0	0	0	1	0	0	0
OG0009064	1	1	0	0	0	0	1	0	0	0
OG0009138	1	1	0	0	0	0	1	0	0	0
OG0009877	1	1	0	0	0	1	0	0	0	0
OG0009283	1	1	0	0	0	1	0	0	1	0
OG0007999	1	1	0	0	0	1	0	0	1	1
OG0009255	1	1	0	0	0	1	0	1	0	1
OG0008680	1	1	0	0	0	1	0	1	1	1
OG0008866	1	1	0	0	0	1	0	1	1	1
OG0009013	1	1	0	0	0	1	0	1	1	1
OG0009363	1	1	0	0	0	1	0	1	1	1
OG0000397	1	1	0	0	0	4	0	0	2	1
OG0009160	1	1	0	1	0	0	0	0	0	0
OG0009039	1	1	0	1	0	0	0	1	1	0
Apidae - Counts
FamilyID	Habropoda_laboriosa<16>	Peponapis_pruinosa<17>	Tetrapedia_diversipes<18>	Eufriesea_mexicana<20>	Ceratina_calcarata<19>	Euglossa_dilemma<21>	Apis_mellifera<22>	Bombus_vancouverensis_nearcticus<23>	Bombus_campestris<24>	Tetragonula_carbonaria<25>	Melipona_quadrifasciata<26>	Frieseomelitta_varia<27>
OG0000219	6	0	2	1	5	0	0	0	0	0	2	0
OG0008348	2	2	1	1	1	0	1	0	0	0	0	0
OG0009540	1	6	0	1	1	0	1	0	0	0	0	0
OG0000267	1	3	6	0	14	0	0	0	0	8	0	0
OG0009523	1	1	3	1	0	0	0	1	0	1	0	0
OG0009870	1	1	2	2	0	0	0	0	0	0	0	0
OG0009873	1	1	1	1	0	0	0	0	0	0	0	0
OG0009986	1	1	1	1	0	0	0	0	0	0	0	0
OG0009618	1	1	1	1	0	0	0	0	0	0	1	1
OG0009306	1	1	1	1	0	1	0	0	0	0	0	0
OG0009876	1	1	1	0	0	0	0	0	0	0	0	0
OG0010810	1	1	1	0	0	0	0	0	0	0	0	0
OG0009409	1	1	1	0	0	0	0	0	0	0	0	1
OG0009241	1	1	1	0	1	0	0	0	0	0	0	0
OG0009421	1	1	1	0	1	0	0	0	0	0	0	0
OG0009877	1	0	1	1	0	0	0	1	0	0	0	1
OG0009426	1	0	1	1	1	1	0	0	0	0	0	0
OG0009772	0	2	1	2	2	0	0	0	0	0	0	0
GENE GAIN
All species - Count
FamilyID	Macropis_europaea<1>	Colletes_gigas<3>	Dufourea_novaeangliae<4>	Nomia_melanderi<5>	Megachile_rotundata<14>	Osmia_bicornis<15>	Habropoda_laboriosa<16>	Peponapis_pruinosa<17>	Tetrapedia_diversipes<18>	Eufriesea_mexicana<20>	Andrena_dorsata<2>	Megalopta_genalis<6>	Augochlora_pura<7>	Augochlorella_aurata<8>	Sphecodes_monilicornis<9>	Agapostemon_virescens<10>	Halictus_rubicundus<11>	Lasioglossum_leucozonium<12>	Lasioglossum_morio<13>	Ceratina_calcarata<19>	Euglossa_dilemma<21>	Apis_mellifera<22>	Bombus_vancouverensis_nearcticus<23>	Bombus_campestris<24>	Tetragonula_carbonaria<25>	Melipona_quadrifasciata<26>	Frieseomelitta_varia<27>
OG0000650	1	0	0	1	0	0	0	0	3	1	0	1	4	5	1	7	2	1	0	1	1	0	0	1	4	2	1
OG0009302	1	0	1	1	0	0	0	1	0	0	0	1	2	1	0	1	1	1	2	1	1	0	0	1	1	1	0
OG0009479	1	0	0	1	0	0	0	0	1	1	1	0	1	1	0	1	1	1	1	1	1	0	0	1	1	1	0
OG0009493	1	0	1	1	0	0	0	0	0	0	1	0	1	1	2	1	1	1	1	0	1	0	0	1	1	1	0
Halictidae - Count
FamilyID	Dufourea_novaeangliae<4>	Nomia_melanderi<5>	Megalopta_genalis<6>	Augochlora_pura<7>	Augochlorella_aurata<8>	Sphecodes_monilicornis<9>	Agapostemon_virescens<10>	Halictus_rubicundus<11>	Lasioglossum_leucozonium<12>	Lasioglossum_morio<13>
OG0008946	0	0	1	1	2	1	1	1	1	1
OG0007247	0	0	1	1	1	1	2	1	1	1
OG0008564	0	0	1	1	1	1	2	1	0	1
OG0000545	0	0	1	1	1	1	1	1	1	2
OG0000740	0	0	1	1	1	1	1	1	1	2
OG0007657	0	0	1	1	1	1	1	1	1	1
OG0007821	0	0	1	1	1	1	1	1	1	1
OG0008459	0	0	1	1	1	1	1	1	1	1
OG0009528	0	0	1	1	1	1	1	1	0	1
OG0001255	0	0	1	1	1	1	1	0	1	1
OG0008560	0	0	1	1	1	1	1	0	1	1
OG0010041	0	0	1	1	1	1	1	0	0	0
OG0008870	0	0	1	1	1	1	0	1	1	1
OG0009273	0	0	1	1	1	1	0	1	0	1
OG0009280	0	0	1	1	1	1	0	1	0	1
OG0009150	0	0	1	1	1	1	0	0	0	2
OG0009149	0	0	1	1	1	1	0	0	0	1
OG0009347	0	0	1	1	1	0	1	1	1	0
OG0009413	0	0	1	1	0	1	1	0	0	1
OG0000273	0	0	0	2	2	2	1	1	0	1
OG0008113	0	0	0	1	1	1	1	1	1	1
OG0008831	0	0	0	1	1	1	1	1	0	1
OG0008972	0	0	0	1	1	1	1	1	0	1
OG0009475	0	0	0	1	1	1	1	0	2	1
OG0008820	0	0	0	1	1	1	1	0	1	1
OG0009130	0	0	0	1	1	1	1	0	0	1
OG0009590	0	0	0	1	1	1	1	0	0	1
Apidae - Count
FamilyID	Habropoda_laboriosa<16>	Peponapis_pruinosa<17>	Tetrapedia_diversipes<18>	Eufriesea_mexicana<20>	Ceratina_calcarata<19>	Euglossa_dilemma<21>	Apis_mellifera<22>	Bombus_vancouverensis_nearcticus<23>	Bombus_campestris<24>	Tetragonula_carbonaria<25>	Melipona_quadrifasciata<26>	Frieseomelitta_varia<27>
OG0009156	0	0	0	0	1	1	0	0	1	1	1	1
OG0009205	0	0	0	0	1	1	0	0	1	1	1	1
OG0008508	0	0	0	1	0	1	1	1	1	1	1	1
OG0009369	0	0	0	1	1	0	1	1	1	1	0	1
OG0009439	0	0	0	1	1	1	1	1	1	0	1	1
OG0009552	0	0	0	1	1	1	0	1	1	1	0	1
OG0008940	0	0	1	0	1	1	0	0	1	1	1	1
OG0008942	0	0	1	0	0	0	1	1	1	1	1	1
OG0009628	0	0	1	0	1	1	1	1	0	1	1	1
OG0008534	0	1	0	0	1	1	1	1	1	1	1	0
OG0008588	0	1	0	0	1	1	0	0	1	1	1	1
OG0008819	0	1	0	0	1	1	0	0	1	1	1	1
OG0009264	0	1	0	0	0	1	1	0	1	1	1	1
OG0009312	0	1	0	0	0	1	1	1	1	0	1	1
OG0009148	1	0	0	0	1	1	1	1	1	1	1	1
Annotation
Loss-All
OG0009870	uncharacterized protein LOC128884729 isoform X1
OG0009873	PREDICTED: tyrosine-protein kinase receptor torso-like isoform X1
OG0009986	PREDICTED: prothoracicotropic hormone-like
OG0009629	protein lethal(2)essential for life
OG0009985	PREDICTED: matrix metalloproteinase-2-like
OG0000102	uncharacterized protein LOC125502140
OG0010315	dnaJ homolog subfamily C member 10-like
OG0009540	PREDICTED: LOW QUALITY PROTEIN: glucose dehydrogenase
OG0009772	aminopeptidase N-like isoform X1
OG0009876	venom peptide HsVx1
OG0009877	uncharacterized protein LOC116432606
OG0000189	PREDICTED: uncharacterized protein LOC105663687
OG0009981	PREDICTED: zinc finger protein 36, C3H1 type-like 3
OG0000525	PREDICTED: uncharacterized protein LOC105663775
Loss_Halictidae
OG0008359	LOW QUALITY PROTEIN: hsc70-interacting protein 1-like
OG0009168	BTB/POZ domain-containing protein 2-like
OG0009259	PREDICTED: uncharacterized protein LOC108553115
OG0009276	vitellogenin-5-like
OG0009355	PREDICTED: tetraspanin-6-like
OG0009371	cuticle protein 7-like
OG0009452	PREDICTED: uncharacterized protein LOC107189468
OG0009539	PREDICTED: E3 ubiquitin-protein ligase TRIM23-like
OG0009540	PREDICTED: LOW QUALITY PROTEIN: glucose dehydrogenase
OG0009629	protein lethal(2)essential for life
OG0009873	PREDICTED: tyrosine-protein kinase receptor torso-like isoform X1
OG0009986	PREDICTED: prothoracicotropic hormone-like
OG0009811	uncharacterized protein LOC116425647
OG0009372	PREDICTED: uncharacterized protein LOC100878164 isoform X1
OG0000596	PREDICTED: leucine-rich repeat-containing protein let-4
OG0009064	protein lethal(2)essential for life-like
OG0009138	PREDICTED: facilitated trehalose transporter Tret1-2 homolog
OG0009877	uncharacterized protein LOC116432606
OG0009283	F-box only protein 6
OG0007999	uncharacterized protein LOC117164859
OG0009255	40-kDa huntingtin-associated protein-like isoform X2
OG0008680	acetyl-CoA acetyltransferase, mitochondrial isoform X2
OG0008866	uncharacterized protein F10E9.5-like isoform X1
OG0009013	PREDICTED: uncharacterized protein LOC108552642 isoform X1
OG0009363	uncharacterized protein LOC126921023
OG0000397	uncharacterized protein LOC114941451
OG0009160	PREDICTED: DNA-binding protein D-ETS-6-like
OG0009039	uncharacterized protein LOC117218892
Loss_Apidae
OG0000219	PREDICTED: general transcription factor II-I repeat domain-containing protein 2A-like isoform X1
OG0008348	ejaculatory bulb-specific protein 3-like isoform X1
OG0009540	PREDICTED: LOW QUALITY PROTEIN: glucose dehydrogenase
OG0000267	uncharacterized protein LOC117223292
OG0009523	DNA repair endonuclease XPF isoform X2
OG0009870	uncharacterized protein LOC128884729 isoform X1
OG0009873	PREDICTED: tyrosine-protein kinase receptor torso-like isoform X1
OG0009986	PREDICTED: prothoracicotropic hormone-like
OG0009618	glycerol-3-phosphate phosphatase-like
OG0009306	phytanoyl-CoA dioxygenase, peroxisomal-like isoform X1
OG0009876	venom peptide HsVx1
OG0010810	carnitine O-acetyltransferase isoform X2
OG0009409	PREDICTED: metalloendopeptidase OMA1, mitochondrial-like
OG0009241	free fatty acid receptor 4-like isoform X1
OG0009421	diamine acetyltransferase 2 isoform X1
OG0009877	uncharacterized protein LOC116432606
OG0009426	uncharacterized protein LOC116425288
OG0009772	aminopeptidase N-like isoform X1
Gain_All
OG0000650	cell adhesion molecule Dscam2 isoform X1
OG0009302	glcNAc-binding protein A-like
OG0009479	nuclear transcription factor Y subunit gamma-like isoform X4
OG0009493	uncharacterized protein LOC117229552, partial
Gain_Halictidae
OG0008946	transcription factor 15-like
OG0007247	cell wall integrity and stress response component 2-like
OG0008564	short neuropeptide F isoform X1
OG0000545	major royal jelly protein 4 isoform X1
OG0000740	spindle pole body component 110-like isoform X1
OG0007657	uncharacterized protein LOC726793 isoform X1
OG0007821	mitochondrial folate transporter/carrier
OG0008459	PREDICTED: erlin-1-like
OG0009528	protein lethal(3)malignant blood neoplasm 1
OG0001255	PREDICTED: uncharacterized protein LOC108572110
OG0008560	40S ribosomal protein S14a isoform X1
OG0010041	disks large 1 tumor suppressor protein isoform X6
OG0008870	DDB1- and CUL4-associated factor 8 isoform X1
OG0009273	uncharacterized protein LOC116431974
OG0009280	uncharacterized protein LOC122399643
OG0009150	uncharacterized protein LOC117204348
OG0009149	PREDICTED: notch homolog 2 N-terminal-like protein
OG0009347	PREDICTED: uncharacterized protein LOC108578736
OG0009413	glycine N-acyltransferase-like protein 3
OG0000273	piggyBac transposable element-derived protein 4-like
OG0008113	tax1-binding protein 3 homolog isoform X1
OG0008831	uncharacterized protein LOC122531475
OG0008972	39S ribosomal protein L54, mitochondrial isoform X1
OG0009475	uncharacterized protein LOC117218922
OG0008820	PREDICTED: uncharacterized protein LOC105661953 isoform X1
OG0009130	luciferin sulfotransferase-like
OG0009590	uncharacterized protein LOC126921217
Gain_Apidae
OG0009156	PREDICTED: lactoylglutathione lyase
OG0009205	PREDICTED: uncharacterized protein LOC100882741
OG0008508	uncharacterized protein LOC128881366 isoform X1
OG0009369	PREDICTED: uncharacterized protein LOC100879785 isoform X1
OG0009439	mitochondrial import receptor subunit TOM7 homolog
OG0009552	cilia- and flagella-associated protein 299-like isoform X1
OG0008940	PREDICTED: WASH complex subunit FAM21
OG0008942	apidaecins type 73 isoform X5
OG0009628	uncharacterized protein LOC113219010
OG0008534	PREDICTED: clavesin-2
OG0008588	uncharacterized protein LOC108630674
OG0008819	uncharacterized protein LOC122576020 isoform X1
OG0009264	uncharacterized protein LOC122537988 isoform X2
OG0009312	PREDICTED: nuclear receptor subfamily 2 group E member 1 isoform X1
OG0009148	uncharacterized protein LOC122405372

## Sheet: TableS3
Table S3: Species and its specific life-history traits (diapause stage, sociality, PTTH/TORSO presence or absence) used in the PGLS analysis
Species	Prepupae_Diapause	Sociality	PTTH/TORSO
Agapostemon_virescens	no	solitary	0
Andrena_dorsata	no	solitary	1
Apis_mellifera(Amel_HAv3.1)_representative	no	social	0
Augochlora_pura	no	solitary	0
Augochlorella_aurata	no	social	0
Bombus_campestris (Psithyrus)	no	social	0
Bombus_vancouverensis_nearctictus (pyrobombus)	no	social	0
Ceratina_calcarata	no	social	0
Colletes_gigas	yes	solitary	1
Dufourea_novaeangliae	yes	solitary	1
Eufriesea_mexicana	yes	solitary	1
Euglossa_dilemma	no	social	0
Exoneura_robusta	no	social	0
Exoneurella_tridentata	no	social	0
Frieseomelitta_varia	no	social	0
Habropoda_laboriosa	yes	solitary	1
Halictus_rubicundus	no	social	0
Lasioglossum_leucozonium	no	solitary	0
Lasioglossum_morio	no	social	0
Macropis_europaea	yes	solitary	1
Megachile_rotundata	yes	solitary	1
Megalopta_genalis	no	social	0
Melipona_quadrifasciata	no	social	0
Nomia_melanderi	yes	solitary	1
Osmia_bicornis_bicornis	yes	solitary	1
Eucera_pruinosa	yes	solitary	1
Sphecodes_monilicornis	no	solitary	0
Tetragonula_carbonaria	no	social	0
Tetrapedia_diversipes	yes	solitary	1

## Sheet: TableS4
Table S4: Overview of reciprocal BLAST output and presence or absence of PTTH and torso within the orthogroups. Yes - presence, no - absence, and (-) dataset not available for that species. Euglossa dilemma is highlighted in red because had conflicting results regarding the presence of the PTTH, depending on whether the search was conducted using the genome or the annotated protein-coding genes s…
Species	Prepupae_Diapause	Sociality	PTTH_genome	PTTH_proteins	PTTH_Orthogroups(OG0011135_Dec11)	Torso_Orthogroups(OG0010802_Dec11)
Agapostemon_virescens	no	solitary	no	no	no	no
Andrena_dorsata	no	solitary	yes	-	yes	yes
Apis_mellifera(Amel_HAv3.1)_representative	no	social	no	no	no	no
Augochlora_pura	no	solitary	no	no	no	no
Augochlorella_aurata	no	social	no	no	no	no
Bombus_campestris (Psithyrus)	no	social parasite	no	-	no	no
Bombus_vancouverensis_nearctictus (pyrobombus)	no	social	no	no	no	no
Ceratina_calcarata	no	social	no	no	no	no
Colletes_gigas	yes	solitary	yes	yes	yes	yes
Dufourea_novaeangliae	yes	solitary	yes	yes	yes	yes
Eufriesea_mexicana	yes	communal?solitary	yes	yes	yes	yes
Euglossa_dilemma	no	social	yes	no	no	no
Exoneura_robusta	no	social	no	no	no	no
Exoneurella_tridentata	no	social	no	no	no	no
Frieseomelitta_varia	no	social	no	no	no	no
Habropoda_laboriosa	yes	Solitary	yes	yes	yes	yes
Halictus_rubicundus	no	social	no	no	no	no
Lasioglossum_leucozonium	no	solitary	no	no	no	no
Lasioglossum_morio	no	social	no	-	no	no
Macropis_europaea	yes	solitary	yes	-	yes	yes
Megachile_rotundata	yes	solitary	yes	yes	yes	yes
Megalopta_genalis	no	social	no	no	no	no
Melipona_quadrifasciata	no	social	no	-	no	no
Nomia_melanderi	yes	solitary	yes	yes	yes	yes
Osmia_bicornis_bicornis	yes	solitary	yes	yes	yes	yes
Eucera_pruinosa	yes	solitary	yes	-	yes	yes
Sphecodes_monilicornis	no	solitary parasite	no	-	no	no
Tetragonula_carbonaria	no	social	no	-	no	no
Tetrapedia_diversipes	yes	solitary	yes	-	yes	yes
Did not use species below in the analysis because: 1.species from the same genus had redundant information; or 2. no annotation file to get predicted proteins; or 3. no information about the diapause stage
Andrena_bicolor			yes	-	-	-
Andrena_bucephala			yes	-	-	-
Andrena_camellia	yes	solitary	yes	-	-	-
Andrena_fulva	no	solitary	yes(2)	-	-	-
Andrena_haemorrhoa	no	solitary	yes(2)	-	yes	yes
Andrena_hattorfiana	no	solitary	yes	-	-	-
Andrena_minutula			yes	-	-	-
Andrena_trimmerana			yes	-	-	-
Anthidium_xuezhongi			yes	-	-	-
Anthophora_plumipes	no	solitary	yes	-	-	-
Apis_cerana	no	social	no	no	no	no
Apis_dorsata	no	social	no	no	no	no
Apis_florea	no	social	no	no	no	no
Apis_laboriosa	no	social	no	no	no	no
Bombus_affinis	no	social	no	no	-	-
Bombus_balteatus (Alpinobombus)			no	-	-	-
Bombus bifarius (pyrobombus)	no	social	no	no	no	no
Bombus_breviceps (Alpigenobombus)	no	social	no	-	no	no
Bombus_confusus (bombias)	no	social	no	-	no	no
Bombus_consobrinus (megabombus)	no	social	no	-	no	no
Bombus_cullumanus (Cullumanobombus)	no	social	no	-	no	no
Bombus_difficillimus (Subterraneobombus)	no	social	no	-	no	no
Bombus_haemorrhoidalis (Orientalibombus)	no	social	no	-	no	no
Bombus_hortorum (megabombus)	no	social	no	-	no	no
Bombus_huntii (pyrobombus)	no	social	no	no	no	no
Bombus_hypnorum (pyrobombus)	no	social	no	-	no	no
Bombus_ignitus (bombus)	no	social	no	-	no	no
Bombus_impatiens (pyrobombus)	no	social	no	no	no	no
Bombus_lapidarius	no	social	no	-	-	-
Bombus_opulentus (thoracobombus)	no	social	no	-	no	no
Bombus_pascuorum (thoracobombus)	no	social	no	no	no	no
Bombus_picipes (pyrobombus)	no	social	no	-	no	no
Bombus_polaris (Alpinobombus)	no	social	no	-	no	no
Bombus_pratorum (pyrobombus)	no	social	no	-	no	no
Bombus_pyrosoma (Melanobombus)			no	no	-	-
Bombus_sibiricus (Sibiricobombus)	no	social	no	-	no	no
Bombus_skorikovi (Psithyrus)	no	social parasite	no	-	no	no
Bombus_sonorus	no	social	no	-	-	-
Bombus_soroeensis (kallobombus)	no	social	no	-	no	no
Bombus_superbus (Mendacibombus)	no	social	no	-	no	no
Bombus_sylvestris (Psithyrus)	no	social parasite	no	-	no	no
Bombus_sylvicola (pyrobombus)			no	-	-	-
Bombus_terrestris (bombus)	no	social	no	no	no	no
Bombus_turneri (Psithyrus)	no	social parasite	no	-	no	no
Bombus_vestalis	no	social parasite	no	-	-	-
Bombus_vosnesenskii (pyrobombus)	no	social	no	no	no	no
Bombus_waltoni (Mendacibombus)	no	social	no	-	no	no
Ceratina_australensis	no	social	no	no	no	no
Ceratina_japonica	no	social	no	no	no	no
Coelioxys_conoideus			yes	-	-	-
Colletes_collaris	2 and 3 instar slowly feeding larvae		yes	-	-	-
Halictus_ligatus	no	social	no	no	no	no
Halictus_quadricinctus	no	social	no	no	no	no
Halictus(Seladonia)_tumulorum	no	social	no	-	no	no
Heterotrigona_itama			no	-	-	-
Holcopasites_calliopsidis		solitary parasite	yes	-	-	-
Hylaeus anthracinus		solitary	yes(2)	yes(2)	-	-
Hylaeus volcanicus		solitary	yes	yes(3)	-	-
Lasioglossum_albipes	no	social	no	no	no	no
Lasioglossum_baleicum	no	social	no	-	-	-
Lasioglossum_calceatum	no	social	no	no	no	no
Lasioglossum_figueresi	no	solitary	no	no	no	no
Lasioglossum_lativentre			no	-	-	-
Lasioglossum_malachurum	no	social	no	no	no	no
Lasioglossum_marginatum	no	social	no	no	no	no
Lasioglossum_oenotherae	no	solitary	no	no	no	no
Lasioglossum_pauxillum	no	social	no	no	no	no
Lasioglossum_zephyrus	no	social	no	no	no	no
Lasioglossum_vierecki			no	no	-	-
Lepidotrigona_ventralis			no	-	-	-
Megachile_leachella			yes	-	-	-
Megachile_ligniseca			yes	-	-	-
Megachile_willughbiella			yes	-	-	-
Melipona_beecheii			no	-	-	-
Nomada_fabriciana			yes	-	-	-
Nomada_ferruginata			yes	-	-	-
Nomada_flava			yes	-	-	-
Nomada_fucata			yes	-	-	-
Nomada_hirtipes			yes	-	-	-
Nomada_lathburiana			yes	-	-	-
Nomada_panzeri			yes	-	-	-
Nomada_ruficornis			yes	-	-	-
Osmia_lignaria	yes	solitary	yes	yes(3)	yes	yes
Perdita_meconis	yes	solitary	yes	-	-	-
Stelis_phaeoptera		solitary parasite	yes	-	-	-
Tetragonula_clypearis			no	-	-	-
Tetragonula_davenporti			no	-	-	-
Tetragonula_hockingsi			no	-	-	-
Tetragonula_mellipes			no	-	-	-

## Sheet: TableS5-RERconverge
Table S5: All orthogroups tested for convergent shifts in evolutionary rates using RERconverge. Orthogroups with adjusted p-values <0.05 after the permulation (permpvaladj) were considered significant. Significant orthogroups are organized by highest to lower Rho values.
	Rho	N	P	p.adj	permpval	permpbaladj
OG0004280_final_align_NT	-0.601585	20	0.00172331	0.122045	0.0019685	0.0142455
OG0003580_final_align_NT	-0.53156	43	3.03389757751053e-05	0.0632264	0.00199203	0.0142455
OG0004542_final_align_NT	-0.521687	47	1.80226957424855e-05	0.0632264	0.00199203	0.0142455
OG0003923_final_align_NT	-0.512347	43	5.81607864165045e-05	0.0672616	0.00199601	0.0142455
OG0004494_final_align_NT	-0.503377	43	7.82277195650683e-05	0.0672616	0.00198413	0.0142455
OG0001276_final_align_NT	-0.479089	38	0.000426568	0.109441	0.00198807	0.0142455
OG0003333_final_align_NT	-0.469084	42	0.000277311	0.109441	0.0019802	0.0142455
OG0005372_final_align_NT	-0.46442	50	8.0688151735974e-05	0.0672616	0.00198807	0.0142455
OG0002934_final_align_NT	-0.460934	38	0.000700023	0.109441	0.00197239	0.0142455
OG0002648_final_align_NT	-0.459679	46	0.000186784	0.109441	0.00198807	0.0142455
OG0004138_final_align_NT	-0.457795	37	0.000901687	0.113499	0.00196464	0.0142455
OG0003099_final_align_NT	-0.455288	48	0.000154584	0.107385	0.0019802	0.0142455
OG0004492_final_align_NT	-0.454486	42	0.000427528	0.109441	0.00198807	0.0142455
OG0005552_final_align_NT	-0.451506	43	0.000395965	0.109441	0.00399202	0.023501
OG0002008_final_align_NT	-0.4498	38	0.000940681	0.113499	0.00199601	0.0142455
OG0005384_final_align_NT	-0.449378	46	0.000259674	0.109441	0.00199601	0.0142455
OG0003866_final_align_NT	-0.447682	44	0.000377621	0.109441	0.00198807	0.0142455
OG0003579_final_align_NT	-0.445617	41	0.000648697	0.109441	0.00193424	0.0142455
OG0005022_final_align_NT	-0.445465	44	0.000403724	0.109441	0.00198413	0.0142455
OG0003690_final_align_NT	-0.44545	41	0.000651738	0.109441	0.00199601	0.0142455
OG0002755_final_align_NT	-0.438697	43	0.000576887	0.109441	0.00199601	0.0142455
OG0001915_final_align_NT	-0.436542	34	0.00246872	0.131847	0.00197628	0.0142455
OG0003594_final_align_NT	-0.435007	41	0.000870985	0.113499	0.00196078	0.0142455
OG0001303_final_align_NT	-0.434435	42	0.000759694	0.109441	0.00198413	0.0142455
OG0005652_final_align_NT	-0.433027	41	0.000919585	0.113499	0.00198413	0.0142455
OG0002262_final_align_NT	-0.43193	43	0.000701087	0.109441	0.0019802	0.0142455
OG0004102_final_align_NT	-0.43147	41	0.000959553	0.113499	0.0019685	0.0142455
OG0003293_final_align_NT	-0.43083	45	0.000536519	0.109441	0.00396825	0.023501
OG0001947_final_align_NT	-0.429374	35	0.00249903	0.131847	0.00199203	0.0142455
OG0004043_final_align_NT	-0.429091	43	0.000760247	0.109441	0.0355731	0.113616
OG0005683_final_align_NT	-0.427973	38	0.00164852	0.122045	0.00199601	0.0142455
OG0002803_final_align_NT	-0.427895	40	0.00122666	0.119945	0.00199203	0.0142455
OG0004027_final_align_NT	-0.426191	40	0.0012831	0.119945	0.00199601	0.0142455
OG0002153_final_align_NT	-0.424141	39	0.00156735	0.122045	0.00197628	0.0142455
OG0002676_final_align_NT	-0.42255	41	0.00122129	0.119945	0.00399202	0.023501
OG0001611_final_align_NT	-0.421068	42	0.00110055	0.119945	0.00199601	0.0142455
OG0003582_final_align_NT	-0.413787	41	0.00154131	0.122045	0.00195695	0.0142455
OG0001288_final_align_NT	-0.413167	36	0.00314755	0.14498	0.0019802	0.0142455
OG0001156_final_align_NT	-0.41122	33	0.00500356	0.153344	0.00199203	0.0142455
OG0003562_final_align_NT	-0.411054	30	0.00765311	0.177162	0.0118812	0.0517803
OG0004124_final_align_NT	-0.41025	41	0.00169106	0.122045	0.0019305	0.0142455
OG0004044_final_align_NT	-0.410174	45	0.000981242	0.113499	0.00199601	0.0142455
OG0002597_final_align_NT	-0.409197	43	0.00132376	0.119945	0.00199203	0.0142455
OG0002614_final_align_NT	-0.409197	43	0.00132376	0.119945	0.00399202	0.023501
OG0003336_final_align_NT	-0.408226	44	0.00118734	0.119945	0.00199601	0.0142455
OG0001424_final_align_NT	-0.407481	33	0.00541441	0.160051	0.00199203	0.0142455
OG0000868_final_align_NT	-0.406905	29	0.00952189	0.181799	0.00199601	0.0142455
OG0003603_final_align_NT	-0.406714	41	0.0018541	0.126687	0.0019802	0.0142455
OG0002516_final_align_NT	-0.406592	39	0.00243673	0.131847	0.00399202	0.023501
OG0004157_final_align_NT	-0.40458	46	0.00100755	0.113499	0.00196464	0.0142455
OG0001618_final_align_NT	-0.40272	39	0.00268017	0.136231	0.00199203	0.0142455
OG0002093_final_align_NT	-0.402408	35	0.00460308	0.148777	0.00196464	0.0142455
OG0003840_final_align_NT	-0.400091	46	0.00114627	0.119945	0.0019802	0.0142455
OG0003360_final_align_NT	-0.399454	43	0.00172247	0.122045	0.00986193	0.0455107
OG0001816_final_align_NT	-0.398219	37	0.00388266	0.148777	0.00394477	0.023501
OG0001999_final_align_NT	-0.397959	42	0.00203982	0.130856	0.00970874	0.0455107
OG0003305_final_align_NT	-0.397253	46	0.00124285	0.119945	0.0019685	0.0142455
OG0001922_final_align_NT	-0.396653	45	0.00143654	0.122045	0.00198807	0.0142455
OG0003893_final_align_NT	-0.39631	44	0.00164798	0.122045	0.00199601	0.0142455
OG0003362_final_align_NT	-0.395898	42	0.00215212	0.130856	0.0019685	0.0142455
OG0001997_final_align_NT	-0.394975	39	0.00323491	0.14498	0.0970297	0.228099
OG0001622_final_align_NT	-0.392469	45	0.00161279	0.122045	0.0019685	0.0142455
OG0002674_final_align_NT	-0.391103	39	0.00354984	0.148777	0.0019685	0.0142455
OG0000907_final_align_NT	-0.390957	34	0.00670715	0.174857	0.00196464	0.0142455
OG0004795_final_align_NT	-0.390937	38	0.00404244	0.148777	0.00198413	0.0142455
OG0003294_final_align_NT	-0.390665	43	0.00217404	0.130856	0.00198807	0.0142455
OG0003297_final_align_NT	-0.390665	43	0.00217404	0.130856	0.00199601	0.0142455
OG0005409_final_align_NT	-0.390665	43	0.00217404	0.130856	0.00194175	0.0142455
OG0001548_final_align_NT	-0.390166	44	0.00194514	0.128688	0.00198413	0.0142455
OG0003907_final_align_NT	-0.390139	40	0.00320483	0.14498	0.00198807	0.0142455
OG0004015_final_align_NT	-0.389711	43	0.00222906	0.130856	0.00197628	0.0142455
OG0004092_final_align_NT	-0.387851	47	0.00143263	0.122045	0.00195695	0.0142455
OG0004258_final_align_NT	-0.387645	39	0.00385436	0.148777	0.00585938	0.031473
OG0005865_final_align_NT	-0.387629	41	0.00301113	0.14498	0.00199203	0.0142455
OG0003682_final_align_NT	-0.387094	44	0.00211149	0.130856	0.00191939	0.0142455
OG0002104_final_align_NT	-0.386567	45	0.00189533	0.127415	0.0219561	0.0806993
OG0004866_final_align_NT	-0.386463	43	0.00242617	0.131847	0.00197239	0.0142455
OG0005871_final_align_NT	-0.386441	40	0.00350662	0.148777	0.00196464	0.0142455
OG0000992_final_align_NT	-0.385846	34	0.00745942	0.177162	0.0019802	0.0142455
OG0001762_final_align_NT	-0.384796	37	0.00526741	0.157947	0.00198413	0.0142455
OG0004008_final_align_NT	-0.384412	42	0.0028884	0.14332	0.00197628	0.0142455
OG0004136_final_align_NT	-0.384021	44	0.00229079	0.131847	0.00198413	0.0142455
OG0002771_final_align_NT	-0.383161	43	0.00264286	0.136231	0.00798403	0.0386947
OG0002948_final_align_NT	-0.382743	40	0.00383406	0.148777	0.00196078	0.0142455
OG0001903_final_align_NT	-0.380056	37	0.00585421	0.164867	0.00395257	0.023501
OG0002796_final_align_NT	-0.379045	40	0.00418904	0.148777	0.0019802	0.0142455
OG0004793_final_align_NT	-0.377714	45	0.00240513	0.131847	0.0019802	0.0142455
OG0004462_final_align_NT	-0.376721	43	0.00311704	0.14498	0.00196078	0.0142455
OG0002388_final_align_NT	-0.376581	46	0.00220718	0.130856	0.00392927	0.023501
OG0000959_final_align_NT	-0.375801	38	0.00571804	0.16397	0.00196464	0.0142455
OG0000934_final_align_NT	-0.375183	31	0.0132429	0.202324	0.00397614	0.023501
OG0003372_final_align_NT	-0.374884	41	0.00411694	0.148777	0.00197628	0.0142455
OG0000909_final_align_NT	-0.374685	31	0.0133656	0.203313	0.00199203	0.0142455
OG0003763_final_align_NT	-0.374251	42	0.00372423	0.148777	0.00397614	0.023501
OG0002523_final_align_NT	-0.373859	42	0.00376055	0.148777	0.00197628	0.0142455
OG0005478_final_align_NT	-0.373603	41	0.00424633	0.148777	0.00199601	0.0142455
OG0003911_final_align_NT	-0.372936	37	0.0068467	0.174857	0.00193424	0.0142455
OG0001195_final_align_NT	-0.372456	33	0.011015	0.188618	0.00199601	0.0142455
OG0001913_final_align_NT	-0.371741	39	0.00558362	0.162745	0.00198413	0.0142455
OG0003351_final_align_NT	-0.371733	44	0.00315623	0.14498	0.0295276	0.100174
OG0004992_final_align_NT	-0.371347	41	0.00448325	0.148777	0.00199203	0.0142455
OG0001819_final_align_NT	-0.371347	41	0.00448325	0.148777	0.00397614	0.023501
OG0004120_final_align_NT	-0.371347	41	0.00448325	0.148777	0.00976562	0.0455107
OG0002630_final_align_NT	-0.37072	43	0.00362735	0.148777	0.0019802	0.0142455
OG0001535_final_align_NT	-0.3703	38	0.0064677	0.174809	0.00197628	0.0142455
OG0001104_final_align_NT	-0.370011	41	0.00462918	0.148777	0.00197239	0.0142455
OG0001207_final_align_NT	-0.369324	32	0.0131381	0.202225	0.00198413	0.0142455
OG0002447_final_align_NT	-0.368862	45	0.00303772	0.14498	0.00199203	0.0142455
OG0002109_final_align_NT	-0.368661	44	0.00341479	0.148777	0.00396825	0.023501
OG0005009_final_align_NT	-0.368249	43	0.00385875	0.148777	0.00197239	0.0142455
OG0004989_final_align_NT	-0.368182	46	0.00276641	0.138921	0.0059761	0.031473
OG0005144_final_align_NT	-0.367599	42	0.00438479	0.148777	0.00199601	0.0142455
OG0000935_final_align_NT	-0.364812	31	0.0160099	0.216654	0.0339321	0.109212
OG0005141_final_align_NT	-0.364257	42	0.00475521	0.150149	0.00199203	0.0142455
OG0003423_final_align_NT	-0.364182	45	0.00343024	0.148777	0.00198807	0.0142455
OG0000785_final_align_NT	-0.364161	37	0.00827638	0.180468	0.00998004	0.0455107
OG0002474_final_align_NT	-0.363679	33	0.0130532	0.202225	0.0313112	0.104571
OG0001653_final_align_NT	-0.36257	45	0.00357588	0.148777	0.00195695	0.0142455
OG0001601_final_align_NT	-0.361932	38	0.00777845	0.177162	0.00198413	0.0142455
OG0000883_final_align_NT	-0.361538	36	0.00976757	0.182938	0.178571	0.346502
OG0005992_final_align_NT	-0.361472	42	0.00508534	0.154713	0.00982318	0.0455107
OG0002267_final_align_NT	-0.361306	39	0.00707095	0.174857	0.00195695	0.0142455
OG0005515_final_align_NT	-0.361306	39	0.00707095	0.174857	0.0437376	0.129438
OG0002482_final_align_NT	-0.361211	40	0.00635589	0.174285	0.00198807	0.0142455
OG0003605_final_align_NT	-0.360942	47	0.00300907	0.14498	0.00194932	0.0142455
OG0002097_final_align_NT	-0.360737	41	0.00576612	0.16397	0.13215	0.281021
OG0004182_final_align_NT	-0.360704	42	0.00517999	0.156451	0.00193424	0.0142455
OG0002127_final_align_NT	-0.360555	40	0.00645203	0.174809	0.0019685	0.0142455
OG0003068_final_align_NT	-0.360483	43	0.00467606	0.148777	0.0019802	0.0142455
OG0003826_final_align_NT	-0.360483	43	0.00467606	0.148777	0.00199601	0.0142455
OG0002785_final_align_NT	-0.360099	44	0.00424031	0.148777	0.0606654	0.164511
OG0003379_final_align_NT	-0.358643	43	0.00489131	0.152324	0.00197628	0.0142455
OG0001784_final_align_NT	-0.358588	34	0.0128975	0.201336	0.00198807	0.0142455
OG0005051_final_align_NT	-0.358016	38	0.00846992	0.180468	0.00194175	0.0142455
OG0005719_final_align_NT	-0.35795	37	0.00944417	0.181799	0.0019802	0.0142455
OG0001554_final_align_NT	-0.356579	40	0.00706343	0.174857	0.00198413	0.0142455
OG0002120_final_align_NT	-0.356579	40	0.00706343	0.174857	0.00199601	0.0142455
OG0005576_final_align_NT	-0.355674	39	0.00801342	0.180283	0.00199203	0.0142455
OG0005474_final_align_NT	-0.355442	45	0.00428928	0.148777	0.0019802	0.0142455
OG0003556_final_align_NT	-0.353988	43	0.00547658	0.160749	0.00198413	0.0142455
OG0005488_final_align_NT	-0.353863	44	0.00495123	0.152865	0.00198807	0.0142455
OG0001882_final_align_NT	-0.353664	41	0.00679639	0.174857	0.00196078	0.0142455
OG0003357_final_align_NT	-0.353664	41	0.00679639	0.174857	0.0117188	0.0517803
OG0004997_final_align_NT	-0.353563	38	0.00932238	0.181799	0.0199601	0.0752883
OG0003356_final_align_NT	-0.353476	37	0.0103743	0.183315	0.00197628	0.0142455
OG0003325_final_align_NT	-0.352825	40	0.00768779	0.177162	0.0257426	0.0905443
OG0001242_final_align_NT	-0.352521	36	0.0117519	0.193135	0.00793651	0.0386947
OG0001556_final_align_NT	-0.352347	38	0.00956833	0.181799	0.00199203	0.0142455
OG0004395_final_align_NT	-0.352148	36	0.0118414	0.193357	0.00199601	0.0142455
OG0002902_final_align_NT	-0.351032	39	0.00887332	0.180468	0.00197628	0.0142455
OG0005543_final_align_NT	-0.35074	43	0.00592154	0.165644	0.00399202	0.023501
OG0004460_final_align_NT	-0.350228	44	0.00541391	0.160051	0.00198413	0.0142455
OG0001731_final_align_NT	-0.349524	39	0.00916993	0.181799	0.00197239	0.0142455
OG0004340_final_align_NT	-0.347682	39	0.00954421	0.181799	0.0019802	0.0142455
OG0003855_final_align_NT	-0.347523	44	0.00578301	0.16397	0.00194175	0.0142455
OG0005850_final_align_NT	-0.347474	47	0.00428869	0.148777	0.0019685	0.0142455
OG0004464_final_align_NT	-0.347156	42	0.00713189	0.174857	0.0295858	0.100174
OG0001212_final_align_NT	-0.346827	43	0.00650083	0.174809	0.00197628	0.0142455
OG0003361_final_align_NT	-0.346178	46	0.00489718	0.152324	0.00197239	0.0142455
OG0001315_final_align_NT	-0.345597	39	0.0099842	0.183315	0.135458	0.286739
OG0003355_final_align_NT	-0.344635	39	0.0101931	0.183315	0.00199601	0.0142455
OG0002398_final_align_NT	-0.344149	47	0.00467253	0.148777	0.00198413	0.0142455
OG0004459_final_align_NT	-0.343769	42	0.00771321	0.177162	0.00196078	0.0142455
OG0003586_final_align_NT	-0.343685	39	0.0104033	0.183315	0.00399202	0.023501
OG0002571_final_align_NT	-0.343054	41	0.0086532	0.180468	0.0019802	0.0142455
OG0002125_final_align_NT	-0.343054	41	0.0086532	0.180468	0.00394477	0.023501
OG0004081_final_align_NT	-0.342757	36	0.0142968	0.210667	0.00198413	0.0142455
OG0002942_final_align_NT	-0.342632	43	0.0071779	0.174956	0.00197628	0.0142455
OG0002276_final_align_NT	-0.342231	41	0.00881465	0.180468	0.0838207	0.206022
OG0003155_final_align_NT	-0.342124	48	0.0044669	0.148777	0.0039604	0.023501
OG0001609_final_align_NT	-0.341565	40	0.00986819	0.183315	0.00197239	0.0142455
OG0004987_final_align_NT	-0.341392	44	0.00670499	0.174857	0.00199203	0.0142455
OG0004023_final_align_NT	-0.341272	41	0.0090061	0.180468	0.00198807	0.0142455
OG0002932_final_align_NT	-0.341011	38	0.0121522	0.19481	0.00598802	0.031473
OG0003602_final_align_NT	-0.340382	42	0.00833665	0.180468	0.00199203	0.0142455
OG0003701_final_align_NT	-0.340382	42	0.00833665	0.180468	0.0019802	0.0142455
OG0003887_final_align_NT	-0.340382	42	0.00833665	0.180468	0.00394477	0.023501
OG0003087_final_align_NT	-0.340382	42	0.00833665	0.180468	0.0291262	0.0994251
OG0004065_final_align_NT	-0.34022	43	0.00759524	0.177162	0.061144	0.165593
OG0003521_final_align_NT	-0.340106	49	0.00427815	0.148777	0.0059761	0.031473
OG0002313_final_align_NT	-0.339942	33	0.0203251	0.239123	0.00194932	0.0142455
OG0004884_final_align_NT	-0.339517	41	0.00936611	0.181799	0.00198413	0.0142455
OG0002316_final_align_NT	-0.338062	36	0.0156851	0.215776	0.00199601	0.0142455
OG0005496_final_align_NT	-0.337939	44	0.00728069	0.17643	0.00998004	0.0455107
OG0001934_final_align_NT	-0.337812	40	0.0107089	0.185206	0.00790514	0.0386947
OG0003382_final_align_NT	-0.33775	43	0.00804524	0.180283	0.00199203	0.0142455
OG0005888_final_align_NT	-0.337383	46	0.00610219	0.16956	0.00199203	0.0142455
OG0001445_final_align_NT	-0.336995	42	0.00900478	0.180468	0.0019685	0.0142455
OG0002084_final_align_NT	-0.336827	38	0.013252	0.202324	0.00197239	0.0142455
OG0004219_final_align_NT	-0.336228	43	0.00833414	0.180468	0.0604288	0.16419
OG0001910_final_align_NT	-0.335981	41	0.010131	0.183315	0.00198807	0.0142455
OG0001049_final_align_NT	-0.335603	35	0.0181197	0.230937	0.00198807	0.0142455
OG0005134_final_align_NT	-0.335602	45	0.00700423	0.174857	0.00198807	0.0142455
OG0004058_final_align_NT	-0.335247	41	0.0102965	0.183315	0.00194932	0.0142455
OG0002011_final_align_NT	-0.334669	40	0.0114611	0.190318	0.00397614	0.023501
OG0003097_final_align_NT	-0.334669	40	0.0114611	0.190318	0.00395257	0.023501
OG0005950_final_align_NT	-0.334181	42	0.00959594	0.181799	0.00196464	0.0142455
OG0005580_final_align_NT	-0.334181	42	0.00959594	0.181799	0.0871287	0.211135
OG0003511_final_align_NT	-0.333026	43	0.00897255	0.180468	0.00198413	0.0142455
OG0005140_final_align_NT	-0.333026	43	0.00897255	0.180468	0.00199203	0.0142455
OG0005362_final_align_NT	-0.332643	38	0.0144389	0.210667	0.00198413	0.0142455
OG0002943_final_align_NT	-0.332605	45	0.00752736	0.177162	0.00198807	0.0142455
OG0002463_final_align_NT	-0.332603	34	0.0210883	0.242807	0.0479042	0.1377
OG0001001_final_align_NT	-0.332549	37	0.0158933	0.215776	0.0636183	0.169975
OG0002021_final_align_NT	-0.332444	41	0.0109509	0.18861	0.00199203	0.0142455
OG0002307_final_align_NT	-0.330971	40	0.012406	0.195864	0.00199203	0.0142455
OG0004390_final_align_NT	-0.330839	42	0.0103426	0.183315	0.00197239	0.0142455
OG0003064_final_align_NT	-0.330668	35	0.0198903	0.239123	0.00196464	0.0142455
OG0004316_final_align_NT	-0.330668	35	0.0198903	0.239123	0.0019802	0.0142455
OG0004924_final_align_NT	-0.3305	45	0.00791559	0.179305	0.011976	0.0517803
OG0002265_final_align_NT	-0.32921	38	0.0154817	0.214378	0.123506	0.268251
OG0003338_final_align_NT	-0.329153	46	0.00746534	0.177162	0.00984252	0.0455107
OG0005682_final_align_NT	-0.329061	37	0.0170296	0.22391	0.331337	0.522178
OG0004086_final_align_NT	-0.328976	33	0.0247397	0.259735	0.00782779	0.0386947
OG0000841_final_align_NT	-0.328671	36	0.0188216	0.23629	0.0219124	0.0806993
OG0004512_final_align_NT	-0.328493	37	0.0172213	0.225718	0.0019802	0.0142455
OG0001266_final_align_NT	-0.327926	32	0.0276641	0.271304	0.00195312	0.0142455
OG0000826_final_align_NT	-0.326903	41	0.0123546	0.195864	0.00195695	0.0142455
OG0005959_final_align_NT	-0.326903	41	0.0123546	0.195864	0.015625	0.0641802
OG0000646_final_align_NT	-0.326749	25	0.0545528	0.337855	0.00199601	0.0142455
OG0004485_final_align_NT	-0.326551	40	0.0136254	0.205172	0.00194932	0.0142455
OG0003548_final_align_NT	-0.326071	43	0.0105116	0.183315	0.00199203	0.0142455
OG0003737_final_align_NT	-0.32596	39	0.0150992	0.211186	0.00198807	0.0142455
OG0002804_final_align_NT	-0.325274	39	0.0153138	0.21276	0.104331	0.239455
OG0002292_final_align_NT	-0.32503	47	0.00754841	0.177162	0.0654762	0.173493
OG0002673_final_align_NT	-0.324835	35	0.0221759	0.24796	0.00194932	0.0142455
OG0000844_final_align_NT	-0.323704	39	0.0158146	0.215776	0.00194553	0.0142455
OG0002163_final_align_NT	-0.323616	45	0.00931329	0.181799	0.00792079	0.0386947
OG0004150_final_align_NT	-0.323419	43	0.0111577	0.188618	0.0594059	0.161938
OG0004239_final_align_NT	-0.322905	43	0.0112869	0.188931	0.00197239	0.0142455
OG0002029_final_align_NT	-0.322841	32	0.0301684	0.281225	0.00793651	0.0386947
OG0005549_final_align_NT	-0.322798	40	0.0147429	0.210667	0.0838323	0.206022
OG0004194_final_align_NT	-0.322578	44	0.010415	0.183315	0.134921	0.285892
OG0004881_final_align_NT	-0.321647	45	0.00975158	0.182938	0.00594059	0.031473
OG0003575_final_align_NT	-0.32157	41	0.0138535	0.205485	0.00198807	0.0142455
OG0003059_final_align_NT	-0.320538	47	0.00842106	0.180468	0.00196078	0.0142455
OG0004496_final_align_NT	-0.320161	42	0.0130868	0.202225	0.0452756	0.133027
OG0004946_final_align_NT	-0.31974	43	0.0121125	0.19481	0.00199601	0.0142455
OG0005822_final_align_NT	-0.319718	41	0.0144105	0.210667	0.0694444	0.181036
OG0002146_final_align_NT	-0.319593	37	0.0204815	0.239123	0.00198807	0.0142455
OG0005135_final_align_NT	-0.319506	44	0.0111698	0.188618	0.00592885	0.031473
OG0002381_final_align_NT	-0.318487	41	0.0147915	0.210667	0.0319361	0.104728
OG0002806_final_align_NT	-0.318264	43	0.0125153	0.196845	0.0313112	0.104571
OG0005535_final_align_NT	-0.318106	39	0.0177191	0.229801	0.00198413	0.0142455
OG0003534_final_align_NT	-0.318106	39	0.0177191	0.229801	0.24502	0.427546
OG0002013_final_align_NT	-0.317934	40	0.0163108	0.217904	0.00398406	0.023501
OG0003128_final_align_NT	-0.317821	36	0.0231168	0.254807	0.0379242	0.117087
OG0005581_final_align_NT	-0.316864	38	0.0197995	0.239123	0.0039604	0.023501
OG0003058_final_align_NT	-0.316836	47	0.00920683	0.181799	0.0235756	0.0855726
OG0003591_final_align_NT	-0.315899	37	0.0219851	0.247608	0.00588235	0.031473
OG0004815_final_align_NT	-0.315746	45	0.0111777	0.188618	0.00194175	0.0142455
OG0004055_final_align_NT	-0.315016	43	0.0134439	0.20376	0.291667	0.478232
OG0002768_final_align_NT	-0.314179	39	0.0191725	0.239123	0.450199	0.641515
OG0002448_final_align_NT	-0.31413	42	0.014906	0.210667	0.00394477	0.023501
OG0004547_final_align_NT	-0.31413	42	0.014906	0.210667	0.00792079	0.0386947
OG0001879_final_align_NT	-0.31413	42	0.014906	0.210667	0.0236686	0.0855726
OG0003455_final_align_NT	-0.31413	42	0.014906	0.210667	0.0615079	0.165932
OG0004917_final_align_NT	-0.313813	43	0.0138033	0.205472	0.00199601	0.0142455
OG0003545_final_align_NT	-0.312749	38	0.0214559	0.245009	0.00197239	0.0142455
OG0003384_final_align_NT	-0.312481	40	0.0182408	0.230937	0.0510806	0.145426
OG0001598_final_align_NT	-0.311816	34	0.0305989	0.282544	0.00199601	0.0142455
OG0003427_final_align_NT	-0.311769	43	0.0144328	0.210667	0.0019305	0.0142455
OG0001142_final_align_NT	-0.311744	38	0.0218785	0.247126	0.00798403	0.0386947
OG0005479_final_align_NT	-0.311715	39	0.0201368	0.239123	0.591633	0.746572
OG0002287_final_align_NT	-0.311086	32	0.0367139	0.294131	0.0059761	0.031473
OG0003500_final_align_NT	-0.31061	43	0.0148008	0.210667	0.0019685	0.0142455
OG0004083_final_align_NT	-0.310289	44	0.013734	0.205172	0.0717131	0.185078
OG0002939_final_align_NT	-0.310289	44	0.013734	0.205172	0.210317	0.38685
OG0005606_final_align_NT	-0.310289	44	0.013734	0.205172	0.279528	0.466588
OG0004510_final_align_NT	-0.310252	39	0.0207291	0.240156	0.039604	0.120944
OG0004921_final_align_NT	-0.310242	43	0.0149194	0.210667	0.015534	0.0641802
OG0004526_final_align_NT	-0.309914	46	0.0117697	0.193135	0.0178926	0.0697153
OG0001405_final_align_NT	-0.30989	36	0.0267728	0.268752	0.00196464	0.0142455
OG0002935_final_align_NT	-0.307688	41	0.018533	0.23337	0.0156556	0.0641802
OG0001853_final_align_NT	-0.307535	36	0.0279501	0.27182	0.00196464	0.0142455
OG0004515_final_align_NT	-0.307408	43	0.0158613	0.215776	0.0219561	0.0806993
OG0005589_final_align_NT	-0.307097	44	0.0147362	0.210667	0.0398406	0.120944
OG0003528_final_align_NT	-0.306452	46	0.0127444	0.199694	0.0707269	0.183213
OG0005383_final_align_NT	-0.306324	39	0.0223947	0.248909	0.00198413	0.0142455
OG0000776_final_align_NT	-0.305991	35	0.0311893	0.284457	0.0119522	0.0517803
OG0003242_final_align_NT	-0.304151	41	0.0199266	0.239123	0.00399202	0.023501
OG0001230_final_align_NT	-0.302725	32	0.0420738	0.304988	0.0194175	0.0752064
OG0004842_final_align_NT	-0.302723	32	0.0420748	0.304988	0.00395257	0.023501
OG0003908_final_align_NT	-0.30245	37	0.0282997	0.272238	0.00198413	0.0142455
OG0005937_final_align_NT	-0.302026	43	0.0177948	0.229801	0.00595238	0.031473
OG0001935_final_align_NT	-0.301561	33	0.0395591	0.297085	0.0197628	0.0752064
OG0003573_final_align_NT	-0.301004	43	0.0181845	0.230937	0.00194553	0.0142455
OG0003916_final_align_NT	-0.301004	43	0.0181845	0.230937	0.00386847	0.023501
OG0001380_final_align_NT	-0.300903	28	0.0598868	0.341929	0.00588235	0.031473
OG0002904_final_align_NT	-0.300499	36	0.0317376	0.286806	0.0339321	0.109212
OG0002027_final_align_NT	-0.300404	38	0.027169	0.269562	0.00196078	0.0142455
OG0002774_final_align_NT	-0.300277	40	0.023299	0.254911	0.0198807	0.0752064
OG0002161_final_align_NT	-0.300054	40	0.0234019	0.255338	0.00998004	0.0455107
OG0005715_final_align_NT	-0.29974	42	0.0201726	0.239123	0.00795229	0.0386947
OG0002110_final_align_NT	-0.299661	40	0.0235836	0.25598	0.30754	0.495679
OG0001869_final_align_NT	-0.299505	42	0.0202703	0.239123	0.00198413	0.0142455
OG0001912_final_align_NT	-0.299505	42	0.0202703	0.239123	0.00199601	0.0142455
OG0004865_final_align_NT	-0.298961	44	0.0175878	0.229799	0.00198807	0.0142455
OG0003225_final_align_NT	-0.298778	43	0.0190589	0.238551	0.0197239	0.0752064
OG0005770_final_align_NT	-0.297802	43	0.0194541	0.239123	0.00968992	0.0455107
OG0001818_final_align_NT	-0.297729	35	0.0360402	0.293964	0.00197628	0.0142455
OG0003970_final_align_NT	-0.297689	40	0.024516	0.259347	0.00199601	0.0142455
OG0005642_final_align_NT	-0.297224	36	0.0336459	0.289464	0.00595238	0.031473
OG0002370_final_align_NT	-0.296523	40	0.0250819	0.261351	0.011976	0.0517803
OG0005955_final_align_NT	-0.296353	42	0.021626	0.246277	0.0178926	0.0697153
OG0004572_final_align_NT	-0.295908	42	0.0218234	0.247126	0.00193798	0.0142455
OG0002386_final_align_NT	-0.295531	43	0.0204007	0.239123	0.00199203	0.0142455
OG0001431_final_align_NT	-0.295531	43	0.0204007	0.239123	0.055336	0.154167
OG0005281_final_align_NT	-0.2955	46	0.0163141	0.217904	0.00198807	0.0142455
OG0002376_final_align_NT	-0.295385	46	0.0163556	0.217904	0.00198807	0.0142455
OG0005025_final_align_NT	-0.29517	30	0.0554768	0.338182	0.350598	0.544648
OG0001867_final_align_NT	-0.295102	46	0.0164587	0.217904	0.194444	0.367715
OG0005238_final_align_NT	-0.294662	38	0.0302458	0.281225	0.00398406	0.023501
OG0002646_final_align_NT	-0.2946	43	0.0208005	0.240156	0.0116959	0.0517803
OG0002357_final_align_NT	-0.2946	43	0.0208005	0.240156	0.0695825	0.181036
OG0004098_final_align_NT	-0.294543	39	0.028108	0.27182	0.0818363	0.203395
OG0005492_final_align_NT	-0.293961	37	0.0330435	0.287792	0.10119	0.234182
OG0001654_final_align_NT	-0.29368	37	0.033212	0.287792	0.00198807	0.0142455
OG0002695_final_align_NT	-0.293553	27	0.0718282	0.363049	0.0019084	0.0142455
OG0001847_final_align_NT	-0.293541	41	0.0246702	0.25966	0.00198413	0.0142455
OG0002740_final_align_NT	-0.293402	26	0.0778796	0.373106	0.00191571	0.0142455
OG0005210_final_align_NT	-0.292966	42	0.0231698	0.254807	0.197211	0.370593
OG0002588_final_align_NT	-0.292891	44	0.0200198	0.239123	0.013834	0.0582355
OG0002271_final_align_NT	-0.292283	43	0.0218243	0.247126	0.0019685	0.0142455
OG0003454_final_align_NT	-0.291856	44	0.0204622	0.239123	0.0156556	0.0641802
OG0003184_final_align_NT	-0.291488	33	0.0466388	0.319223	0.0952381	0.224902
OG0002498_final_align_NT	-0.291109	36	0.037472	0.294131	0.00397614	0.023501
OG0002248_final_align_NT	-0.290944	33	0.0470498	0.319223	0.0258449	0.0905505
OG0003640_final_align_NT	-0.290834	37	0.0349551	0.291042	0.00594059	0.031473
OG0002336_final_align_NT	-0.290801	38	0.0324793	0.286952	0.462598	0.651169
OG0004963_final_align_NT	-0.290737	42	0.024237	0.257483	0.021611	0.0806993
OG0001642_final_align_NT	-0.290368	38	0.0327382	0.287269	0.00197628	0.0142455
OG0003571_final_align_NT	-0.290368	38	0.0327382	0.287269	0.00592885	0.031473
OG0005530_final_align_NT	-0.290293	40	0.0283023	0.272238	0.0059761	0.031473
OG0001441_final_align_NT	-0.289574	37	0.0357517	0.293303	0.0019802	0.0142455
OG0004625_final_align_NT	-0.289574	37	0.0357517	0.293303	0.00998004	0.0455107
OG0004493_final_align_NT	-0.289017	40	0.0290044	0.275376	0.00199601	0.0142455
OG0004906_final_align_NT	-0.289017	40	0.0290044	0.275376	0.0138889	0.0582355
OG0001608_final_align_NT	-0.288698	40	0.0291817	0.276431	0.0527344	0.149015
OG0003391_final_align_NT	-0.288195	43	0.0237385	0.256327	0.0019685	0.0142455
OG0001336_final_align_NT	-0.288059	38	0.03415	0.291042	0.00198807	0.0142455
OG0005846_final_align_NT	-0.288008	36	0.0395497	0.297085	0.00196078	0.0142455
OG0004923_final_align_NT	-0.287737	39	0.0319499	0.286806	0.00798403	0.0386947
OG0002384_final_align_NT	-0.287637	35	0.0428256	0.307224	0.519685	0.697916
OG0004885_final_align_NT	-0.287249	39	0.0322417	0.286952	0.00199601	0.0142455
OG0002603_final_align_NT	-0.286692	38	0.0350097	0.291042	0.00199601	0.0142455
OG0001501_final_align_NT	-0.286566	32	0.0543189	0.337855	0.0738523	0.188844
OG0004576_final_align_NT	-0.286413	36	0.0406555	0.301516	0.136095	0.287794
OG0003900_final_align_NT	-0.286356	41	0.0284126	0.272238	0.00398406	0.023501
OG0003030_final_align_NT	-0.286192	42	0.0265465	0.268752	0.00194932	0.0142455
OG0001545_final_align_NT	-0.285831	34	0.0474723	0.319223	0.249012	0.432091
OG0003474_final_align_NT	-0.285307	27	0.0801812	0.377196	0.0357815	0.113823
OG0004144_final_align_NT	-0.285273	44	0.023483	0.255554	0.0396825	0.120944
OG0002404_final_align_NT	-0.285263	40	0.0311563	0.284457	0.00596421	0.031473
OG0002996_final_align_NT	-0.285186	37	0.038647	0.297085	0.308151	0.496472
OG0003304_final_align_NT	-0.284231	51	0.01478	0.210667	0.0295858	0.100174
OG0005984_final_align_NT	-0.282931	41	0.0303626	0.281225	0.0376238	0.117087
OG0001859_final_align_NT	-0.282931	41	0.0303626	0.281225	0.0533597	0.150171
OG0002664_final_align_NT	-0.282931	41	0.0303626	0.281225	0.195695	0.369242
OG0004125_final_align_NT	-0.282805	42	0.0283887	0.272238	0.00198413	0.0142455
OG0003583_final_align_NT	-0.282678	39	0.0350891	0.291042	0.00198807	0.0142455
OG0001137_final_align_NT	-0.282678	39	0.0350891	0.291042	0.0176817	0.0697153
OG0004115_final_align_NT	-0.282541	43	0.0266255	0.268752	0.0865385	0.210194
OG0005473_final_align_NT	-0.282155	44	0.025044	0.261351	0.00397614	0.023501
OG0005934_final_align_NT	-0.281904	30	0.0673921	0.355557	0.0645793	0.172101
OG0002983_final_align_NT	-0.281791	43	0.0270301	0.269195	0.00198413	0.0142455
OG0003447_final_align_NT	-0.281791	43	0.0270301	0.269195	0.00397614	0.023501
OG0005097_final_align_NT	-0.281389	40	0.0335193	0.289252	0.00195312	0.0142455
OG0005594_final_align_NT	-0.281386	46	0.0221903	0.24796	0.00396825	0.023501
OG0001141_final_align_NT	-0.281314	35	0.047604	0.319223	0.00198807	0.0142455
OG0002563_final_align_NT	-0.280712	42	0.0295814	0.279582	0.00196078	0.0142455
OG0003948_final_align_NT	-0.280598	36	0.0449136	0.313568	0.00392927	0.023501
OG0004863_final_align_NT	-0.280134	47	0.0213014	0.243913	0.0019802	0.0142455
OG0004075_final_align_NT	-0.279692	45	0.0246148	0.25966	0.0354331	0.113517
OG0005897_final_align_NT	-0.279418	42	0.03034	0.281225	0.00194175	0.0142455
OG0003465_final_align_NT	-0.279395	41	0.0324955	0.286952	0.0019802	0.0142455
OG0005654_final_align_NT	-0.279395	41	0.0324955	0.286952	0.0569745	0.156953
OG0002116_final_align_NT	-0.279038	44	0.0266939	0.268752	0.00398406	0.023501
OG0005787_final_align_NT	-0.278669	45	0.0251444	0.261351	0.129741	0.277882
OG0005932_final_align_NT	-0.277735	40	0.0358876	0.293303	0.263473	0.448593
OG0005484_final_align_NT	-0.277715	44	0.0274219	0.269562	0.0314961	0.104728
OG0001544_final_align_NT	-0.277023	36	0.0477136	0.319223	0.0892857	0.214863
OG0004056_final_align_NT	-0.276779	45	0.0261495	0.267135	0.027833	0.0954798
OG0002100_final_align_NT	-0.276495	44	0.028108	0.27182	0.0458167	0.133262
OG0003431_final_align_NT	-0.276031	42	0.0324055	0.286952	0.00195695	0.0142455
OG0004196_final_align_NT	-0.27588	41	0.0347411	0.291042	0.217565	0.395791
OG0005705_final_align_NT	-0.275858	41	0.0347556	0.291042	0.0195695	0.0752064
OG0003533_final_align_NT	-0.275748	39	0.0398153	0.298471	0.0198413	0.0752064
OG0001014_final_align_NT	-0.275519	30	0.0738368	0.363859	0.00199203	0.0142455
OG0002823_final_align_NT	-0.275387	43	0.0307084	0.282544	0.00396825	0.023501
OG0004583_final_align_NT	-0.274934	39	0.0404041	0.300334	0.0417495	0.125418
OG0005039_final_align_NT	-0.274906	39	0.040424	0.300334	0.00197628	0.0142455
OG0001286_final_align_NT	-0.274064	38	0.0438644	0.308829	0.0197628	0.0752064
OG0002515_final_align_NT	-0.274028	42	0.0336828	0.289464	0.00595238	0.031473
OG0001866_final_align_NT	-0.274003	40	0.0384521	0.297085	0.059761	0.162587
OG0003915_final_align_NT	-0.273636	29	0.0812359	0.38044	0.0512821	0.145801
OG0003852_final_align_NT	-0.273423	44	0.0299026	0.281225	0.0019802	0.0142455
OG0001301_final_align_NT	-0.273398	34	0.0579801	0.338192	0.00196464	0.0142455
OG0005277_final_align_NT	-0.273398	34	0.0579801	0.338192	0.302789	0.490487
OG0002917_final_align_NT	-0.27331	38	0.0444484	0.311363	0.00198413	0.0142455
OG0003036_final_align_NT	-0.273018	41	0.0366665	0.294131	0.00194932	0.0142455
OG0003069_final_align_NT	-0.272798	43	0.0323129	0.286952	0.00197239	0.0142455
OG0002950_final_align_NT	-0.272402	46	0.0268236	0.268752	0.0139165	0.0582355
OG0003812_final_align_NT	-0.272402	46	0.0268236	0.268752	0.10099	0.233978
OG0003913_final_align_NT	-0.272184	43	0.0327034	0.287269	0.0019802	0.0142455
OG0005435_final_align_NT	-0.271444	35	0.0559555	0.338182	0.856574	0.921545
OG0005476_final_align_NT	-0.271073	48	0.024278	0.257483	0.00397614	0.023501
OG0002757_final_align_NT	-0.270351	44	0.0317949	0.286806	0.00399202	0.023501
OG0003364_final_align_NT	-0.270187	46	0.0280872	0.27182	0.0138067	0.0582355
OG0004188_final_align_NT	-0.270187	46	0.0280872	0.27182	0.0628684	0.169055
OG0005137_final_align_NT	-0.270054	49	0.0233016	0.254911	0.00393701	0.023501
OG0005155_final_align_NT	-0.269684	44	0.0322187	0.286952	0.00596421	0.031473
OG0000815_final_align_NT	-0.269425	41	0.039211	0.297085	0.00199601	0.0142455
OG0002606_final_align_NT	-0.26913	20	0.160875	0.50003	0.00195695	0.0142455
OG0002285_final_align_NT	-0.26884	32	0.0710345	0.361063	0.00596421	0.031473
OG0003376_final_align_NT	-0.268531	45	0.03095	0.28414	0.0918164	0.21868
OG0001610_final_align_NT	-0.268522	42	0.0374182	0.294131	0.00198807	0.0142455
OG0002351_final_align_NT	-0.268522	42	0.0374182	0.294131	0.152778	0.311958
OG0004201_final_align_NT	-0.267878	36	0.0555501	0.338182	0.00978474	0.0455107
OG0002722_final_align_NT	-0.267552	43	0.0357854	0.293303	0.0119522	0.0517803
OG0003809_final_align_NT	-0.267452	35	0.0596634	0.341929	0.00196078	0.0142455
OG0002734_final_align_NT	-0.267452	35	0.0596634	0.341929	0.298211	0.485714
OG0005526_final_align_NT	-0.267345	42	0.038261	0.297085	0.00793651	0.0386947
OG0001600_final_align_NT	-0.266508	35	0.0605689	0.342726	0.652695	0.794751
OG0004830_final_align_NT	-0.266303	43	0.0366579	0.294131	0.00199601	0.0142455
OG0003864_final_align_NT	-0.266303	43	0.0366579	0.294131	0.00392157	0.023501
OG0005498_final_align_NT	-0.266303	43	0.0366579	0.294131	0.109344	0.247017
OG0003411_final_align_NT	-0.265871	42	0.039339	0.297085	0.00198413	0.0142455
OG0005840_final_align_NT	-0.265871	42	0.039339	0.297085	0.0335306	0.109099
OG0002107_final_align_NT	-0.265833	41	0.041904	0.304809	0.430279	0.623792
OG0004028_final_align_NT	-0.265125	45	0.0331433	0.287792	0.00197239	0.0142455
OG0002102_final_align_NT	-0.265079	42	0.0399283	0.2985	0.0019802	0.0142455
OG0001415_final_align_NT	-0.264967	36	0.0582586	0.338192	0.457594	0.646745
OG0004538_final_align_NT	-0.264407	40	0.0457697	0.31656	0.0059761	0.031473
OG0001687_final_align_NT	-0.264407	40	0.0457697	0.31656	0.0536779	0.15066
OG0001940_final_align_NT	-0.263988	37	0.055593	0.338182	0.00199601	0.0142455
OG0002012_final_align_NT	-0.26389	46	0.031962	0.286806	0.00198413	0.0142455
OG0001339_final_align_NT	-0.263249	37	0.0562809	0.338182	0.00197239	0.0142455
OG0004404_final_align_NT	-0.263055	43	0.039011	0.297085	0.0196464	0.0752064
OG0002682_final_align_NT	-0.262742	40	0.0471518	0.319223	0.150198	0.30778
OG0001532_final_align_NT	-0.262621	40	0.0472543	0.319223	0.00795229	0.0386947
OG0002753_final_align_NT	-0.262211	45	0.0351234	0.291042	0.00197239	0.0142455
OG0005645_final_align_NT	-0.260661	42	0.0433578	0.307863	0.0019802	0.0142455
OG0004077_final_align_NT	-0.260661	42	0.0433578	0.307863	0.0770751	0.195051
OG0001662_final_align_NT	-0.260579	33	0.0753063	0.3684	0.0374753	0.117087
OG0000923_final_align_NT	-0.260215	30	0.0913489	0.397435	0.00792079	0.0386947
OG0005977_final_align_NT	-0.260052	49	0.0289302	0.275376	0.00787402	0.0386947
OG0001931_final_align_NT	-0.259762	39	0.0528075	0.335521	0.0117647	0.0517803
OG0005432_final_align_NT	-0.259679	45	0.036926	0.294131	0.0296443	0.100237
OG0001963_final_align_NT	-0.259591	43	0.0416613	0.304639	0.00798403	0.0386947
OG0003870_final_align_NT	-0.259504	44	0.0393184	0.297085	0.00392927	0.023501
OG0004026_final_align_NT	-0.259504	44	0.0393184	0.297085	0.027833	0.0954798
OG0003170_final_align_NT	-0.259376	43	0.0418306	0.304808	0.00389864	0.023501
OG0003689_final_align_NT	-0.259298	45	0.0372036	0.294131	0.015873	0.0641802
OG0005671_final_align_NT	-0.259253	38	0.0565897	0.338182	0.0433925	0.129186
OG0005364_final_align_NT	-0.259031	32	0.0819665	0.381435	0.258449	0.442934
OG0003240_final_align_NT	-0.258989	40	0.0503971	0.328211	0.575397	0.735435
OG0004616_final_align_NT	-0.258214	46	0.0358382	0.293303	0.00198413	0.0142455
OG0003566_final_align_NT	-0.258175	41	0.0481704	0.321754	0.0198413	0.0752064
OG0003471_final_align_NT	-0.257879	38	0.0579115	0.338192	0.0577689	0.158101
OG0004154_final_align_NT	-0.257151	39	0.0552343	0.338182	0.0836653	0.206022
OG0003118_final_align_NT	-0.257061	31	0.0896481	0.39527	0.00992063	0.0455107
OG0000901_final_align_NT	-0.256966	36	0.0662741	0.352841	0.00195695	0.0142455
OG0002001_final_align_NT	-0.256746	47	0.0348272	0.291042	0.0019802	0.0142455
OG0004070_final_align_NT	-0.256728	45	0.0391249	0.297085	0.00598802	0.031473
OG0005677_final_align_NT	-0.256177	34	0.0756616	0.368496	0.00198413	0.0142455
OG0001392_final_align_NT	-0.255766	39	0.0565595	0.338182	0.00198807	0.0142455
OG0001933_final_align_NT	-0.255751	36	0.0675679	0.35557	0.00787402	0.0386947
OG0004957_final_align_NT	-0.255751	36	0.0675679	0.35557	0.0119284	0.0517803
OG0002101_final_align_NT	-0.25571	42	0.0474934	0.319223	0.00199203	0.0142455
OG0003112_final_align_NT	-0.25571	42	0.0474934	0.319223	0.0258964	0.0905505
OG0005302_final_align_NT	-0.255664	28	0.109879	0.423742	0.00397614	0.023501
OG0002816_final_align_NT	-0.25527	39	0.0570399	0.338182	0.0119522	0.0517803
OG0004393_final_align_NT	-0.25527	39	0.0570399	0.338182	0.0138614	0.0582355
OG0001218_final_align_NT	-0.255235	40	0.0538276	0.337855	0.00199203	0.0142455
OG0001221_final_align_NT	-0.255235	40	0.0538276	0.337855	0.00199601	0.0142455
OG0005819_final_align_NT	-0.255235	40	0.0538276	0.337855	0.161355	0.323797
OG0004980_final_align_NT	-0.254927	41	0.0510562	0.329996	0.0477137	0.137615
OG0000904_final_align_NT	-0.254851	24	0.142467	0.473069	0.135922	0.287576
OG0000879_final_align_NT	-0.254656	33	0.0821805	0.381435	0.00197628	0.0142455
OG0003673_final_align_NT	-0.254638	41	0.0513199	0.330095	0.00199601	0.0142455
OG0003050_final_align_NT	-0.254638	41	0.0513199	0.330095	0.350598	0.544648
OG0002471_final_align_NT	-0.253978	42	0.0490168	0.323263	0.00199203	0.0142455
OG0005993_final_align_NT	-0.253978	42	0.0490168	0.323263	0.00199601	0.0142455
OG0005569_final_align_NT	-0.253978	42	0.0490168	0.323263	0.0177866	0.0697153
OG0004057_final_align_NT	-0.253777	45	0.0414341	0.304569	0.00198807	0.0142455
OG0005392_final_align_NT	-0.253387	46	0.0394441	0.297085	0.00199203	0.0142455
OG0004614_final_align_NT	-0.253313	40	0.0556586	0.338182	0.0019685	0.0142455
OG0003702_final_align_NT	-0.253143	38	0.0626682	0.346166	0.91502	0.952673
OG0005066_final_align_NT	-0.252971	43	0.0471501	0.319223	0.00784314	0.0386947
OG0005903_final_align_NT	-0.252971	43	0.0471501	0.319223	0.0119048	0.0517803
OG0005630_final_align_NT	-0.252539	46	0.0401083	0.299054	0.0039604	0.023501
OG0002826_final_align_NT	-0.252323	42	0.0505096	0.32843	0.0119284	0.0517803
OG0004486_final_align_NT	-0.252313	35	0.0756221	0.368496	0.0534653	0.150265
OG0004073_final_align_NT	-0.252163	34	0.0803606	0.377613	0.00598802	0.031473
OG0002072_final_align_NT	-0.251957	38	0.0639083	0.348651	0.231076	0.411943
OG0004528_final_align_NT	-0.251957	38	0.0639083	0.348651	0.761341	0.865461
OG0002355_final_align_NT	-0.251701	45	0.0431265	0.307863	0.00396825	0.023501
OG0005485_final_align_NT	-0.2517	39	0.060602	0.342726	0.00397614	0.023501
OG0002622_final_align_NT	-0.251676	38	0.0642054	0.349815	0.0019685	0.0142455
OG0005337_final_align_NT	-0.251482	40	0.0574508	0.338192	0.00592885	0.031473
OG0003404_final_align_NT	-0.251435	41	0.0543194	0.337855	0.213861	0.391125
OG0005612_final_align_NT	-0.251343	39	0.0609679	0.344288	0.0215686	0.0806993
OG0004382_final_align_NT	-0.251309	42	0.0514433	0.330378	0.143426	0.298751
OG0005574_final_align_NT	-0.251143	36	0.0726628	0.363859	0.130435	0.278939
OG0005804_final_align_NT	-0.251115	32	0.0917517	0.398355	0.0856574	0.208418
OG0003414_final_align_NT	-0.251022	38	0.0649003	0.351677	0.290258	0.477049
OG0004932_final_align_NT	-0.250826	45	0.0438577	0.308829	0.0019802	0.0142455
OG0005212_final_align_NT	-0.250565	37	0.0692355	0.357615	0.898039	0.945209
OG0005570_final_align_NT	-0.250491	37	0.0693171	0.357615	0.0019802	0.0142455
OG0001973_final_align_NT	-0.250065	43	0.049746	0.326008	0.00197628	0.0142455
OG0003359_final_align_NT	-0.250031	40	0.0589052	0.340051	0.131213	0.280028
OG0004203_final_align_NT	-0.249702	46	0.0424004	0.305224	0.0176817	0.0697153
OG0003189_final_align_NT	-0.248959	38	0.067135	0.3551	0.00199203	0.0142455
OG0005794_final_align_NT	-0.248936	42	0.0536846	0.337855	0.171598	0.337484
OG0005684_final_align_NT	-0.248234	32	0.0955369	0.405096	0.0254403	0.0903966
OG0005878_final_align_NT	-0.248234	32	0.0955369	0.405096	0.0612648	0.165598
OG0001995_final_align_NT	-0.247871	41	0.0578269	0.338192	0.0118812	0.0517803
OG0003932_final_align_NT	-0.247871	41	0.0578269	0.338192	0.0237624	0.0855726
OG0003982_final_align_NT	-0.247728	40	0.0612746	0.344659	0.112426	0.251256
OG0000913_final_align_NT	-0.247618	30	0.108143	0.423742	0.00199203	0.0142455
OG0003527_final_align_NT	-0.247294	42	0.0552832	0.338182	0.0353635	0.113381
OG0003386_final_align_NT	-0.247294	42	0.0552832	0.338182	0.569201	0.732005
OG0005953_final_align_NT	-0.247267	35	0.0816592	0.381435	0.00199203	0.0142455
OG0003617_final_align_NT	-0.246928	43	0.052681	0.335228	0.015625	0.0641802
OG0002092_final_align_NT	-0.246567	43	0.0530274	0.336405	0.00195695	0.0142455
OG0004570_final_align_NT	-0.245917	40	0.0631939	0.346166	0.0019685	0.0142455
OG0003863_final_align_NT	-0.245917	40	0.0631939	0.346166	0.00397614	0.023501
OG0003314_final_align_NT	-0.245821	47	0.0433254	0.307863	0.0199203	0.0752064
OG0004482_final_align_NT	-0.245696	38	0.0707973	0.360737	0.00197628	0.0142455
OG0002293_final_align_NT	-0.245272	41	0.0605028	0.342726	0.00396825	0.023501
OG0001048_final_align_NT	-0.245272	41	0.0605028	0.342726	0.0299401	0.100314
OG0003713_final_align_NT	-0.245054	29	0.11842	0.437264	0.0458167	0.133262
OG0003286_final_align_NT	-0.244775	38	0.0718606	0.363049	0.00198413	0.0142455
OG0001130_final_align_NT	-0.244775	38	0.0718606	0.363049	0.150198	0.30778
OG0004273_final_align_NT	-0.244731	45	0.0492442	0.324248	0.00965251	0.0455107
OG0004818_final_align_NT	-0.244424	42	0.0581719	0.338192	0.00198413	0.0142455
OG0004850_final_align_NT	-0.244279	41	0.0615512	0.345748	0.011976	0.0517803
OG0003367_final_align_NT	-0.244094	45	0.0498373	0.326094	0.187625	0.359219
OG0001562_final_align_NT	-0.244028	41	0.0618185	0.345852	0.0699029	0.18153
OG0004633_final_align_NT	-0.243975	40	0.0653067	0.351677	0.00198413	0.0142455
OG0004134_final_align_NT	-0.243975	40	0.0653067	0.351677	0.00598802	0.031473
OG0003179_final_align_NT	-0.243975	40	0.0653067	0.351677	0.108696	0.246449
OG0003610_final_align_NT	-0.243952	42	0.0586586	0.339097	0.00195695	0.0142455
OG0002424_final_align_NT	-0.243952	42	0.0586586	0.339097	0.00596421	0.031473
OG0004834_final_align_NT	-0.243569	43	0.0559818	0.338182	0.0218254	0.0806993
OG0002754_final_align_NT	-0.243489	39	0.0694972	0.357615	0.00792079	0.0386947
OG0004036_final_align_NT	-0.243489	39	0.0694972	0.357615	0.954365	0.974656
OG0002790_final_align_NT	-0.243416	38	0.073452	0.363859	0.00199203	0.0142455
OG0002760_final_align_NT	-0.242792	38	0.074193	0.363859	0.0019802	0.0142455
OG0005773_final_align_NT	-0.242712	45	0.0511462	0.329996	0.00395257	0.023501
OG0003252_final_align_NT	-0.242712	45	0.0511462	0.329996	0.00994036	0.0455107
OG0005394_final_align_NT	-0.242712	45	0.0511462	0.329996	0.0198807	0.0752064
OG0004679_final_align_NT	-0.242702	44	0.0539295	0.337855	0.146484	0.303105
OG0005805_final_align_NT	-0.24222	35	0.0880815	0.392567	0.199601	0.374248
OG0004700_final_align_NT	-0.242163	42	0.0605355	0.342726	0.00198807	0.0142455
OG0003094_final_align_NT	-0.242163	42	0.0605355	0.342726	0.0355731	0.113616
OG0000880_final_align_NT	-0.242106	30	0.116222	0.43686	0.0119048	0.0517803
OG0005924_final_align_NT	-0.241926	36	0.0837959	0.383695	0.00197628	0.0142455
OG0004839_final_align_NT	-0.241926	36	0.0837959	0.383695	0.0177515	0.0697153
OG0004726_final_align_NT	-0.241926	36	0.0837959	0.383695	0.0575397	0.157884
OG0000978_final_align_NT	-0.241854	37	0.0794794	0.37559	0.0139442	0.0582355
OG0004198_final_align_NT	-0.241854	37	0.0794794	0.37559	0.78501	0.882166
OG0001172_final_align_NT	-0.241616	37	0.0797753	0.376009	0.00199601	0.0142455
OG0004639_final_align_NT	-0.240687	41	0.0654719	0.352112	0.00199203	0.0142455
OG0003625_final_align_NT	-0.240643	30	0.118443	0.437264	0.0416667	0.125418
OG0005863_final_align_NT	-0.24061	42	0.0622034	0.346147	0.00198807	0.0142455
OG0005702_final_align_NT	-0.24061	42	0.0622034	0.346147	0.0139721	0.0582355
OG0004516_final_align_NT	-0.240588	33	0.10056	0.413754	0.288845	0.47604
OG0002912_final_align_NT	-0.240491	41	0.0656907	0.352721	0.00392927	0.023501
OG0004787_final_align_NT	-0.240222	40	0.0695552	0.357615	0.0159681	0.0641802
OG0001312_final_align_NT	-0.240222	40	0.0695552	0.357615	0.0179641	0.0697153
OG0005215_final_align_NT	-0.240222	40	0.0695552	0.357615	0.28373	0.470963
OG0003430_final_align_NT	-0.240163	43	0.0595047	0.341929	0.0257426	0.0905443
OG0001088_final_align_NT	-0.240151	33	0.101179	0.414253	0.376726	0.572645
OG0001411_final_align_NT	-0.240083	39	0.0734883	0.363859	0.0734127	0.188298
OG0005926_final_align_NT	-0.239702	42	0.0631968	0.346166	0.113095	0.252075
OG0005415_final_align_NT	-0.239629	44	0.0570399	0.338182	0.0159681	0.0641802
OG0005791_final_align_NT	-0.239629	44	0.0570399	0.338182	0.0294695	0.100174
OG0005255_final_align_NT	-0.239388	46	0.0516862	0.330919	0.00396825	0.023501
OG0001549_final_align_NT	-0.239022	45	0.0547817	0.338182	0.566866	0.731193
OG0004939_final_align_NT	-0.237847	36	0.0891459	0.394437	0.0155945	0.0641802
OG0004602_final_align_NT	-0.237574	38	0.0806292	0.378449	0.126984	0.273949
OG0004789_final_align_NT	-0.237537	40	0.0727314	0.363859	0.00595238	0.031473
OG0000837_final_align_NT	-0.237535	37	0.0849974	0.385914	0.00197628	0.0142455
OG0005732_final_align_NT	-0.237508	33	0.10499	0.420365	0.103586	0.238138
OG0004798_final_align_NT	-0.237351	48	0.048557	0.322784	0.0019685	0.0142455
OG0003858_final_align_NT	-0.237318	36	0.0898596	0.39527	0.00199601	0.0142455
OG0003236_final_align_NT	-0.237269	42	0.0659237	0.352721	0.190945	0.364071
OG0004522_final_align_NT	-0.237094	41	0.0695963	0.357615	0.0954274	0.225222
OG0003784_final_align_NT	-0.237074	43	0.0628555	0.346166	0.00584795	0.031473
OG0005021_final_align_NT	-0.236961	43	0.0629818	0.346166	0.00195695	0.0142455
OG0003266_final_align_NT	-0.236955	41	0.0697606	0.357615	0.13215	0.281021
OG0001027_final_align_NT	-0.236953	42	0.0662846	0.352841	0.00198807	0.0142455
OG0002765_final_align_NT	-0.236953	42	0.0662846	0.352841	0.0138889	0.0582355
OG0004314_final_align_NT	-0.236588	46	0.0544825	0.337855	0.146245	0.302957
OG0005678_final_align_NT	-0.236588	46	0.0544825	0.337855	0.437008	0.630136
OG0002294_final_align_NT	-0.236468	40	0.074028	0.363859	0.0179283	0.0697153
OG0001287_final_align_NT	-0.236406	38	0.0821295	0.381435	0.0158416	0.0641802
OG0002397_final_align_NT	-0.236406	38	0.0821295	0.381435	0.0573123	0.157675
OG0003073_final_align_NT	-0.236406	38	0.0821295	0.381435	0.32008	0.508807
OG0005407_final_align_NT	-0.236211	39	0.0782522	0.373333	0.0138889	0.0582355
OG0003216_final_align_NT	-0.236095	36	0.0915267	0.397793	0.191617	0.364177
OG0004010_final_align_NT	-0.23599	45	0.0579283	0.338192	0.00397614	0.023501
OG0001668_final_align_NT	-0.235766	33	0.107565	0.423742	0.00199203	0.0142455
OG0004674_final_align_NT	-0.235766	33	0.107565	0.423742	0.00396825	0.023501
OG0005000_final_align_NT	-0.235514	46	0.0555879	0.338182	0.00198413	0.0142455
OG0002099_final_align_NT	-0.235223	44	0.0617604	0.345852	0.0335306	0.109099
OG0005917_final_align_NT	-0.234896	47	0.0535131	0.337855	0.0746562	0.190783
OG0000767_final_align_NT	-0.234765	36	0.0933685	0.40037	0.00199601	0.0142455
OG0000948_final_align_NT	-0.234765	36	0.0933685	0.40037	0.147705	0.304317
OG0005688_final_align_NT	-0.234638	37	0.0888693	0.393649	0.120792	0.264007
OG0004244_final_align_NT	-0.234562	38	0.0845458	0.385544	0.00199203	0.0142455
OG0002326_final_align_NT	-0.234375	34	0.10411	0.419836	0.00396825	0.023501
OG0005991_final_align_NT	-0.234343	47	0.0540779	0.337855	0.00397614	0.023501
OG0003506_final_align_NT	-0.234343	47	0.0540779	0.337855	0.0237154	0.0855726
OG0003543_final_align_NT	-0.233927	42	0.0698254	0.357615	0.181637	0.350816
OG0002766_final_align_NT	-0.233882	40	0.0772442	0.372201	0.00798403	0.0386947
OG0001542_final_align_NT	-0.233827	43	0.0665457	0.353328	0.00199601	0.0142455
OG0002507_final_align_NT	-0.233827	43	0.0665457	0.353328	0.00198413	0.0142455
OG0005884_final_align_NT	-0.233485	44	0.0637091	0.348477	0.253968	0.437232
OG0001374_final_align_NT	-0.233418	41	0.0740352	0.363859	0.00197239	0.0142455
OG0005802_final_align_NT	-0.233389	32	0.117068	0.437013	0.0839844	0.206274
OG0003135_final_align_NT	-0.233216	37	0.0908212	0.395965	0.0275591	0.0954798
OG0003563_final_align_NT	-0.233216	37	0.0908212	0.395965	0.0379242	0.117087
OG0004046_final_align_NT	-0.233121	45	0.0610434	0.344288	0.293307	0.479963
OG0004675_final_align_NT	-0.232718	35	0.101277	0.414253	0.011811	0.0517803
OG0002129_final_align_NT	-0.232715	40	0.0787332	0.373333	0.0455446	0.133027
OG0003228_final_align_NT	-0.232715	40	0.0787332	0.373333	0.157058	0.317467
OG0003442_final_align_NT	-0.232222	38	0.0876935	0.392174	0.00194553	0.0142455
OG0005223_final_align_NT	-0.232188	44	0.0651964	0.351677	0.238748	0.419863
OG0001849_final_align_NT	-0.232002	42	0.0721575	0.363667	0.0376238	0.117087
OG0001730_final_align_NT	-0.231961	35	0.102393	0.41677	0.0139721	0.0582355
OG0004657_final_align_NT	-0.230585	42	0.0739147	0.363859	0.00195695	0.0142455
OG0004713_final_align_NT	-0.230585	42	0.0739147	0.363859	0.20396	0.378667
OG0001602_final_align_NT	-0.230556	43	0.0704404	0.359799	0.16568	0.328836
OG0002809_final_align_NT	-0.230542	30	0.134706	0.462101	0.520958	0.698634
OG0000821_final_align_NT	-0.230407	31	0.12819	0.453178	0.0297619	0.100237
OG0005940_final_align_NT	-0.230228	40	0.0819826	0.381435	0.0416667	0.125418
OG0004105_final_align_NT	-0.229882	41	0.0785217	0.373333	0.0701754	0.182124
OG0001700_final_align_NT	-0.229882	41	0.0785217	0.373333	0.0798403	0.199865
OG0003131_final_align_NT	-0.229347	29	0.143918	0.473069	0.0377734	0.117087
OG0004710_final_align_NT	-0.228961	40	0.0836789	0.383695	0.0536779	0.15066
OG0005012_final_align_NT	-0.228955	47	0.0598453	0.341929	0.0019685	0.0142455
OG0004093_final_align_NT	-0.228615	42	0.0764156	0.369793	0.00199203	0.0142455
OG0005368_final_align_NT	-0.228615	42	0.0764156	0.369793	0.0019802	0.0142455
OG0001309_final_align_NT	-0.228317	22	0.210112	0.551708	0.0318725	0.104728
OG0003554_final_align_NT	-0.228193	37	0.0979938	0.409257	0.083004	0.205562
OG0002358_final_align_NT	-0.227915	43	0.073721	0.363859	0.0903733	0.216729
OG0001865_final_align_NT	-0.22787	35	0.108592	0.423742	0.00596421	0.031473
OG0001522_final_align_NT	-0.22787	35	0.108592	0.423742	0.542744	0.714289
OG0004160_final_align_NT	-0.22778	39	0.0894953	0.39527	0.266798	0.451532
OG0003383_final_align_NT	-0.227429	40	0.0857685	0.386468	0.833984	0.908199
OG0004677_final_align_NT	-0.227341	44	0.0710097	0.361063	0.0159046	0.0641802
OG0002582_final_align_NT	-0.226702	47	0.0624053	0.346166	0.0019305	0.0142455
OG0005820_final_align_NT	-0.226335	38	0.0960331	0.406362	0.029703	0.100237
OG0005206_final_align_NT	-0.226335	38	0.0960331	0.406362	0.0606654	0.164511
OG0002487_final_align_NT	-0.22631	46	0.065851	0.352721	0.111776	0.250475
OG0001348_final_align_NT	-0.22562	34	0.117692	0.437013	0.077381	0.195351
OG0003780_final_align_NT	-0.22562	34	0.117692	0.437013	0.897638	0.945025
OG0004100_final_align_NT	-0.225391	38	0.0974275	0.4073	0.0279441	0.0955464
OG0004145_final_align_NT	-0.225228	42	0.0808764	0.379182	0.0019802	0.0142455
OG0000917_final_align_NT	-0.225208	40	0.0888732	0.393649	0.122288	0.266578
OG0003879_final_align_NT	-0.225208	40	0.0888732	0.393649	0.286853	0.474257
OG0003402_final_align_NT	-0.224268	45	0.0715379	0.363049	0.00596421	0.031473
OG0004091_final_align_NT	-0.224152	43	0.0786087	0.373333	0.451172	0.641975
OG0004347_final_align_NT	-0.224104	31	0.138964	0.467475	0.027833	0.0954798
OG0003347_final_align_NT	-0.224084	43	0.0786994	0.373333	0.0849802	0.207985
OG0001811_final_align_NT	-0.224016	32	0.132513	0.45987	0.429134	0.623202
OG0002187_final_align_NT	-0.224007	31	0.139135	0.467673	0.00199203	0.0142455
OG0005424_final_align_NT	-0.223901	42	0.0826806	0.382903	0.968254	0.982396
OG0001887_final_align_NT	-0.223854	38	0.0997321	0.411781	0.0178926	0.0697153
OG0005094_final_align_NT	-0.223803	33	0.126617	0.451061	0.00199203	0.0142455
OG0005842_final_align_NT	-0.223762	37	0.104691	0.419836	0.00197239	0.0142455
OG0000712_final_align_NT	-0.223762	37	0.104691	0.419836	0.0419162	0.125418
OG0001129_final_align_NT	-0.223607	40	0.0911663	0.397054	0.00595238	0.031473
OG0005908_final_align_NT	-0.223568	47	0.0661139	0.352841	0.0371094	0.116998
OG0002928_final_align_NT	-0.223498	41	0.0871786	0.391131	0.0638723	0.170326
OG0002729_final_align_NT	-0.223474	34	0.121225	0.442087	0.514851	0.695221
OG0005086_final_align_NT	-0.223468	34	0.121235	0.442087	0.818363	0.899746
OG0001217_final_align_NT	-0.223021	35	0.116319	0.43686	0.180198	0.34917
OG0002422_final_align_NT	-0.222911	42	0.0840484	0.383695	0.0059761	0.031473
OG0004582_final_align_NT	-0.222808	41	0.0881579	0.392567	0.00199601	0.0142455
OG0003292_final_align_NT	-0.222808	41	0.0881579	0.392567	0.0338645	0.109212
OG0002947_final_align_NT	-0.222475	36	0.111824	0.427838	0.19246	0.365289
OG0001326_final_align_NT	-0.222217	38	0.102235	0.41677	0.134122	0.284634
OG0004453_final_align_NT	-0.221841	42	0.0855464	0.386303	0.142012	0.296992
OG0005026_final_align_NT	-0.221454	40	0.0943242	0.402704	0.025641	0.0905443
OG0003922_final_align_NT	-0.220031	40	0.0964598	0.406787	0.581349	0.739641
OG0002791_final_align_NT	-0.219925	39	0.101107	0.414253	0.0374753	0.117087
OG0005836_final_align_NT	-0.219374	37	0.111674	0.427812	0.426641	0.620677
OG0005145_final_align_NT	-0.219272	41	0.0933219	0.40037	0.219124	0.397782
OG0005859_final_align_NT	-0.219244	37	0.111887	0.427838	0.00199601	0.0142455
OG0000763_final_align_NT	-0.218886	36	0.117724	0.437013	0.898406	0.945357
OG0000912_final_align_NT	-0.218857	31	0.148454	0.481497	0.00196078	0.0142455
OG0005983_final_align_NT	-0.218507	47	0.0724861	0.363859	0.0299401	0.100314
OG0003507_final_align_NT	-0.218454	42	0.090432	0.395965	0.0332681	0.108839
OG0002457_final_align_NT	-0.218271	34	0.130134	0.457709	0.0517928	0.146653
OG0002824_final_align_NT	-0.218173	35	0.124471	0.447811	0.109127	0.246794
OG0005061_final_align_NT	-0.218101	38	0.108746	0.423742	0.027668	0.0954798
OG0005841_final_align_NT	-0.218023	34	0.13057	0.457709	0.0705882	0.182968
OG0002300_final_align_NT	-0.217701	40	0.10004	0.412023	0.912176	0.951383
OG0001376_final_align_NT	-0.217268	38	0.110104	0.423742	0.00195312	0.0142455
OG0004883_final_align_NT	-0.217268	38	0.110104	0.423742	0.811024	0.895279
OG0003366_final_align_NT	-0.216989	46	0.0777858	0.373085	0.0657371	0.173632
OG0001311_final_align_NT	-0.216683	44	0.0852913	0.386303	0.10338	0.237927
OG0004621_final_align_NT	-0.21666	38	0.111103	0.426799	0.170588	0.336109
OG0002505_final_align_NT	-0.216559	42	0.0932632	0.40037	0.00198807	0.0142455
OG0001977_final_align_NT	-0.216333	40	0.10219	0.41677	0.0697211	0.181171
OG0001435_final_align_NT	-0.215985	41	0.0983352	0.409861	0.00198413	0.0142455
OG0002595_final_align_NT	-0.215985	41	0.0983352	0.409861	0.11306	0.252075
OG0003565_final_align_NT	-0.215984	36	0.122671	0.445361	0.0735586	0.188325
OG0005298_final_align_NT	-0.215941	37	0.117392	0.437013	0.0256917	0.0905443
OG0003381_final_align_NT	-0.215596	45	0.0832082	0.383695	0.176245	0.34407
OG0003063_final_align_NT	-0.215596	45	0.0832082	0.383695	0.224206	0.404367
OG0003405_final_align_NT	-0.215415	45	0.083467	0.383695	0.232604	0.413254
OG0000986_final_align_NT	-0.215294	28	0.178209	0.52015	0.0710059	0.183822
OG0003794_final_align_NT	-0.215067	42	0.0955396	0.405096	0.00198807	0.0142455
OG0004847_final_align_NT	-0.215067	42	0.0955396	0.405096	0.0039604	0.023501
OG0003485_final_align_NT	-0.215052	44	0.0876688	0.392174	0.347913	0.542093
OG0004032_final_align_NT	-0.215002	34	0.135985	0.462379	0.00198807	0.0142455
OG0005892_final_align_NT	-0.214479	32	0.149804	0.482896	0.410156	0.606217
OG0001629_final_align_NT	-0.214479	39	0.10984	0.423742	0.0119284	0.0517803
OG0005689_final_align_NT	-0.214341	43	0.0926007	0.398719	0.0138889	0.0582355
OG0001093_final_align_NT	-0.213947	40	0.106029	0.423303	0.888446	0.938668
OG0005985_final_align_NT	-0.213565	44	0.0898826	0.39527	0.00197239	0.0142455
OG0003593_final_align_NT	-0.213074	34	0.139532	0.467874	0.0695825	0.181036
OG0002366_final_align_NT	-0.213021	41	0.103039	0.417386	0.0118812	0.0517803
OG0002223_final_align_NT	-0.212743	30	0.167489	0.507705	0.00199601	0.0142455
OG0002131_final_align_NT	-0.212635	40	0.108188	0.423742	0.00594059	0.031473
OG0004386_final_align_NT	-0.212635	40	0.108188	0.423742	0.315369	0.503988
OG0005709_final_align_NT	-0.21222	35	0.135083	0.462368	0.918651	0.955323
OG0003274_final_align_NT	-0.21214	40	0.109012	0.423742	0.226562	0.407031
OG0003773_final_align_NT	-0.212071	39	0.113888	0.433897	0.00992063	0.0455107
OG0002126_final_align_NT	-0.21198	44	0.0922923	0.398626	0.0499002	0.142455
OG0002362_final_align_NT	-0.21198	44	0.0922923	0.398626	0.0595238	0.162154
OG0004931_final_align_NT	-0.21198	44	0.0922923	0.398626	0.272908	0.458662
OG0005669_final_align_NT	-0.211956	40	0.10932	0.423742	0.0278884	0.0955128
OG0001237_final_align_NT	-0.211806	39	0.114339	0.434496	0.29249	0.479017
OG0003257_final_align_NT	-0.211681	42	0.100876	0.414253	0.00197239	0.0142455
OG0005036_final_align_NT	-0.211301	38	0.120221	0.441482	0.0477137	0.137615
OG0004553_final_align_NT	-0.210942	44	0.0938979	0.402227	0.00598802	0.031473
OG0002053_final_align_NT	-0.210599	37	0.12674	0.451113	0.00590551	0.031473
OG0001442_final_align_NT	-0.21058	18	0.300662	0.629514	0.0135135	0.0582355
OG0003308_final_align_NT	-0.210534	42	0.102735	0.417348	0.201961	0.377174
OG0005868_final_align_NT	-0.210534	42	0.102735	0.417348	0.282908	0.470347
OG0004928_final_align_NT	-0.210447	44	0.0946707	0.403464	0.0866142	0.210255
OG0001782_final_align_NT	-0.210402	35	0.138458	0.46615	0.0019685	0.0142455
OG0001461_final_align_NT	-0.209871	38	0.122751	0.445361	0.217822	0.395936
OG0004122_final_align_NT	-0.208939	43	0.10112	0.414253	0.158915	0.319825
OG0001690_final_align_NT	-0.208937	40	0.114462	0.434496	0.00199203	0.0142455
OG0002049_final_align_NT	-0.208937	40	0.114462	0.434496	0.00198413	0.0142455
OG0003795_final_align_NT	-0.208908	44	0.0971097	0.406787	0.039604	0.120944
OG0003134_final_align_NT	-0.208908	44	0.0971097	0.406787	0.0712871	0.184206
OG0001759_final_align_NT	-0.208683	32	0.161125	0.50003	0.00994036	0.0455107
OG0005877_final_align_NT	-0.20859	46	0.0899978	0.39527	0.153693	0.312483
OG0003912_final_align_NT	-0.208356	41	0.110805	0.426046	0.00397614	0.023501
OG0005188_final_align_NT	-0.208301	40	0.115569	0.43686	0.0232558	0.0854011
OG0003820_final_align_NT	-0.208301	40	0.115569	0.43686	0.742515	0.853571
OG0002245_final_align_NT	-0.208294	42	0.106446	0.423742	0.20751	0.382838
OG0005350_final_align_NT	-0.208143	39	0.120739	0.442087	0.731225	0.846126
OG0005870_final_align_NT	-0.207907	44	0.0987219	0.410242	0.244618	0.427313
OG0003197_final_align_NT	-0.207906	48	0.0840303	0.383695	0.00795229	0.0386947
OG0004658_final_align_NT	-0.207846	43	0.102918	0.417386	0.0575397	0.157884
OG0003666_final_align_NT	-0.207303	37	0.132792	0.45987	0.00585938	0.031473
OG0005605_final_align_NT	-0.207303	37	0.132792	0.45987	0.220676	0.399431
OG0003843_final_align_NT	-0.207284	35	0.1444	0.473215	0.00197628	0.0142455
OG0005434_final_align_NT	-0.207192	42	0.10831	0.423742	0.506823	0.68764
OG0001054_final_align_NT	-0.207117	38	0.127739	0.453122	0.0238569	0.0855726
OG0004889_final_align_NT	-0.20664	42	0.109254	0.423742	0.885602	0.937563
OG0003147_final_align_NT	-0.20661	33	0.158472	0.498291	0.0298805	0.100314
OG0002115_final_align_NT	-0.206562	45	0.0969585	0.406787	0.0175439	0.0697153
OG0005591_final_align_NT	-0.206562	45	0.0969585	0.406787	0.0974659	0.228603
OG0002703_final_align_NT	-0.206555	42	0.109399	0.423742	0.00199203	0.0142455
OG0002985_final_align_NT	-0.206555	42	0.109399	0.423742	0.187625	0.359219
OG0004565_final_align_NT	-0.206037	41	0.114832	0.435505	0.310413	0.49819
OG0002182_final_align_NT	-0.205853	32	0.166881	0.507705	0.0399202	0.121097
OG0003740_final_align_NT	-0.205821	37	0.135585	0.462379	0.00583658	0.031473
OG0004277_final_align_NT	-0.205125	41	0.116447	0.43686	0.111776	0.250475
OG0005749_final_align_NT	-0.205062	36	0.142758	0.473069	0.0437376	0.129438
OG0005714_final_align_NT	-0.205003	41	0.116664	0.437013	0.00199601	0.0142455
OG0002909_final_align_NT	-0.204939	43	0.107822	0.423742	0.00394477	0.023501
OG0005830_final_align_NT	-0.204872	44	0.103742	0.418988	0.118908	0.260847
OG0005704_final_align_NT	-0.204713	47	0.0924393	0.398719	0.0316206	0.104728
OG0005851_final_align_NT	-0.204598	43	0.108408	0.423742	0.0059761	0.031473
OG0003387_final_align_NT	-0.204302	46	0.0968026	0.406787	0.248521	0.432091
OG0003056_final_align_NT	-0.204302	46	0.0968026	0.406787	0.516832	0.696912
OG0002469_final_align_NT	-0.203846	32	0.171055	0.51147	0.0179641	0.0697153
OG0004358_final_align_NT	-0.203612	45	0.101825	0.416085	0.1	0.232201
OG0002914_final_align_NT	-0.203246	46	0.098539	0.409891	0.015873	0.0641802
OG0001079_final_align_NT	-0.203067	44	0.106821	0.423742	0.00197628	0.0142455
OG0001051_final_align_NT	-0.202886	32	0.17308	0.511474	0.00994036	0.0455107
OG0003160_final_align_NT	-0.202763	44	0.107347	0.423742	0.0755467	0.192469
OG0003320_final_align_NT	-0.202763	44	0.107347	0.423742	0.176238	0.34407
OG0003389_final_align_NT	-0.202687	40	0.125711	0.450142	0.541176	0.714289
OG0002196_final_align_NT	-0.202308	30	0.189314	0.530638	0.00199601	0.0142455
OG0005571_final_align_NT	-0.20202	47	0.0968083	0.406787	0.0439122	0.129438
OG0005577_final_align_NT	-0.201824	37	0.143343	0.473069	0.00596421	0.031473
OG0005459_final_align_NT	-0.201824	37	0.143343	0.473069	0.280318	0.467159
OG0004025_final_align_NT	-0.201641	38	0.138126	0.465744	0.0235756	0.0855726
OG0004823_final_align_NT	-0.201641	38	0.138126	0.465744	0.119048	0.261016
OG0005976_final_align_NT	-0.201588	41	0.12288	0.445361	0.00399202	0.023501
OG0002354_final_align_NT	-0.20152	42	0.118318	0.437264	0.437255	0.630136
OG0001586_final_align_NT	-0.20149	43	0.113879	0.433897	0.00198413	0.0142455
OG0003288_final_align_NT	-0.201422	33	0.169187	0.509149	0.00390625	0.023501
OG0004474_final_align_NT	-0.201351	43	0.114128	0.434417	0.346614	0.541081
OG0002210_final_align_NT	-0.201347	37	0.144292	0.473215	0.335984	0.528247
OG0003194_final_align_NT	-0.201171	41	0.123658	0.447012	0.00198807	0.0142455
OG0001419_final_align_NT	-0.200992	40	0.128905	0.454934	0.0376984	0.117087
OG0003154_final_align_NT	-0.200992	40	0.128905	0.454934	0.225549	0.40591
OG0005042_final_align_NT	-0.200661	45	0.106884	0.423742	0.0371094	0.116998
OG0002266_final_align_NT	-0.200509	42	0.120176	0.441482	0.0116959	0.0517803
OG0005927_final_align_NT	-0.200453	36	0.151955	0.484581	0.00199203	0.0142455
OG0003395_final_align_NT	-0.200453	36	0.151955	0.484581	0.22332	0.403292
OG0004317_final_align_NT	-0.200453	36	0.151955	0.484581	0.526839	0.703803
OG0004859_final_align_NT	-0.199773	36	0.15335	0.488091	0.011976	0.0517803
OG0002289_final_align_NT	-0.199723	33	0.172813	0.511474	0.00391389	0.023501
OG0004254_final_align_NT	-0.199159	39	0.137622	0.465744	0.0558882	0.154676
OG0001468_final_align_NT	-0.199076	34	0.167441	0.507705	0.00591716	0.031473
OG0001460_final_align_NT	-0.198933	40	0.13287	0.45987	0.0019802	0.0142455
OG0002165_final_align_NT	-0.198933	40	0.13287	0.45987	0.620825	0.770577
OG0003538_final_align_NT	-0.198749	38	0.143868	0.473069	0.260784	0.445471
OG0003531_final_align_NT	-0.198749	38	0.143868	0.473069	0.64741	0.791229
OG0005430_final_align_NT	-0.198749	38	0.143868	0.473069	0.786853	0.882708
OG0001399_final_align_NT	-0.198666	37	0.149711	0.482896	0.00195312	0.0142455
OG0004349_final_align_NT	-0.198666	37	0.149711	0.482896	0.281437	0.468275
OG0003102_final_align_NT	-0.198534	43	0.119279	0.43957	0.226378	0.406875
OG0005592_final_align_NT	-0.198441	48	0.0991258	0.41151	0.00199601	0.0142455
OG0001960_final_align_NT	-0.198187	43	0.119927	0.441482	0.0438247	0.129438
OG0001763_final_align_NT	-0.198133	42	0.124631	0.447811	0.0333988	0.10901
OG0005718_final_align_NT	-0.198133	42	0.124631	0.447811	0.203557	0.378321
OG0002678_final_align_NT	-0.198133	42	0.124631	0.447811	0.353877	0.547904
OG0004828_final_align_NT	-0.197937	32	0.1838	0.523825	0.0239044	0.0856195
OG0001370_final_align_NT	-0.197579	41	0.130506	0.457709	0.00199203	0.0142455
OG0004360_final_align_NT	-0.197579	41	0.130506	0.457709	0.820359	0.90021
OG0005063_final_align_NT	-0.197555	39	0.140819	0.470377	0.0272374	0.0949208
OG0005389_final_align_NT	-0.197526	38	0.14635	0.477297	0.103175	0.237718
OG0003849_final_align_NT	-0.197488	39	0.140955	0.470377	0.30495	0.492267
OG0005221_final_align_NT	-0.19739	46	0.10863	0.423742	0.559289	0.72643
OG0004589_final_align_NT	-0.197338	40	0.136007	0.462379	0.300199	0.487999
OG0004685_final_align_NT	-0.197167	42	0.126479	0.451061	0.00796813	0.0386947
OG0002956_final_align_NT	-0.196619	44	0.11842	0.437264	0.107356	0.244599
OG0001407_final_align_NT	-0.195827	33	0.181343	0.523704	0.114173	0.253529
OG0002064_final_align_NT	-0.195766	44	0.120025	0.441482	0.980276	0.990158
OG0003842_final_align_NT	-0.195332	43	0.125354	0.449248	0.00197239	0.0142455
OG0001394_final_align_NT	-0.195296	36	0.162774	0.501713	0.477046	0.663842
OG0003067_final_align_NT	-0.195202	45	0.116766	0.437013	0.446215	0.638457
OG0003358_final_align_NT	-0.194759	45	0.117598	0.437013	0.418972	0.613782
OG0005843_final_align_NT	-0.194746	42	0.131203	0.459051	0.00196078	0.0142455
OG0004415_final_align_NT	-0.194515	41	0.136576	0.462804	0.0375494	0.117087
OG0003890_final_align_NT	-0.194515	41	0.136576	0.462804	0.760956	0.865393
OG0004035_final_align_NT	-0.193932	35	0.172072	0.511474	0.463178	0.651604
OG0001429_final_align_NT	-0.193825	42	0.133037	0.45987	0.181275	0.35028
OG0005832_final_align_NT	-0.193768	34	0.179059	0.521899	0.733202	0.847237
OG0004004_final_align_NT	-0.193547	44	0.124283	0.447811	0.0738523	0.188844
OG0004437_final_align_NT	-0.192731	44	0.125877	0.450348	0.00790514	0.0386947
OG0002402_final_align_NT	-0.192507	36	0.168862	0.508906	0.00199203	0.0142455
OG0001382_final_align_NT	-0.192507	36	0.168862	0.508906	0.00394477	0.023501
OG0003492_final_align_NT	-0.192435	39	0.151409	0.484581	0.00397614	0.023501
OG0002408_final_align_NT	-0.192435	39	0.151409	0.484581	0.00598802	0.031473
OG0003588_final_align_NT	-0.192288	45	0.122326	0.445361	0.0159363	0.0641802
OG0000991_final_align_NT	-0.192171	38	0.157607	0.496297	0.015873	0.0641802
OG0005150_final_align_NT	-0.19213	43	0.131668	0.459625	0.11002	0.247604
OG0001681_final_align_NT	-0.191359	42	0.138042	0.465744	0.0139165	0.0582355
OG0003066_final_align_NT	-0.191245	47	0.115958	0.43686	0.00197628	0.0142455
OG0003787_final_align_NT	-0.190979	41	0.143852	0.473069	0.00398406	0.023501
OG0002829_final_align_NT	-0.190979	41	0.143852	0.473069	0.0217822	0.0806993
OG0002342_final_align_NT	-0.19077	34	0.185877	0.524888	0.00199203	0.0142455
OG0005824_final_align_NT	-0.190475	44	0.13037	0.457709	0.0238569	0.0855726
OG0005625_final_align_NT	-0.190475	44	0.13037	0.457709	0.293651	0.479975
OG0001891_final_align_NT	-0.19038	38	0.161513	0.50003	0.00199203	0.0142455
OG0005568_final_align_NT	-0.19038	38	0.161513	0.50003	0.51992	0.697916
OG0002010_final_align_NT	-0.190029	40	0.151113	0.484581	0.285433	0.472666
OG0001648_final_align_NT	-0.190028	37	0.168228	0.508906	0.00592885	0.031473
OG0002253_final_align_NT	-0.189944	43	0.136118	0.462379	0.324165	0.513539
OG0004761_final_align_NT	-0.189375	45	0.128091	0.453178	0.0803922	0.201005
OG0001801_final_align_NT	-0.189083	35	0.183045	0.523704	0.0533597	0.150171
OG0003438_final_align_NT	-0.188928	43	0.138226	0.465744	0.0457256	0.133262
OG0002050_final_align_NT	-0.188776	45	0.129302	0.455947	0.00199601	0.0142455
OG0005248_final_align_NT	-0.188662	37	0.171308	0.51147	0.0769231	0.194903
OG0003287_final_align_NT	-0.188662	37	0.171308	0.51147	0.928854	0.960661
OG0003054_final_align_NT	-0.188507	39	0.159933	0.50003	0.00196078	0.0142455
OG0002671_final_align_NT	-0.18836	43	0.139414	0.467874	0.0376984	0.117087
OG0002976_final_align_NT	-0.188025	22	0.302028	0.630367	0.348148	0.542258
OG0002872_final_align_NT	-0.187972	42	0.145151	0.473759	0.0158416	0.0641802
OG0005697_final_align_NT	-0.187972	42	0.145151	0.473759	0.245509	0.428095
OG0004049_final_align_NT	-0.187972	42	0.145151	0.473759	0.422619	0.616979
OG0003969_final_align_NT	-0.187924	37	0.17299	0.511474	0.0433071	0.129024
OG0005521_final_align_NT	-0.1879	38	0.167044	0.507705	0.0454545	0.133027
OG0001937_final_align_NT	-0.187828	39	0.161444	0.50003	0.454724	0.644219
OG0002075_final_align_NT	-0.187689	32	0.207551	0.548281	0.0019685	0.0142455
OG0004561_final_align_NT	-0.187673	40	0.156246	0.493733	0.822709	0.900959
OG0005716_final_align_NT	-0.187276	46	0.127965	0.453178	0.201597	0.376796
OG0003981_final_align_NT	-0.187141	42	0.146938	0.478466	0.557087	0.724473
OG0000990_final_align_NT	-0.187089	34	0.194511	0.53132	0.0652174	0.173248
OG0004483_final_align_NT	-0.187048	28	0.242138	0.583833	0.548708	0.718509
OG0005003_final_align_NT	-0.186629	36	0.182251	0.523704	0.206693	0.382161
OG0004178_final_align_NT	-0.185906	45	0.135227	0.462368	0.00199203	0.0142455
OG0003223_final_align_NT	-0.185906	45	0.135227	0.462368	0.00394477	0.023501
OG0001944_final_align_NT	-0.185871	39	0.165857	0.507705	0.0454545	0.133027
OG0002739_final_align_NT	-0.185709	37	0.178108	0.52015	0.321357	0.510254
OG0002923_final_align_NT	-0.185496	32	0.212912	0.555864	0.0477137	0.137615
OG0003523_final_align_NT	-0.18532	34	0.198765	0.538305	0.00990099	0.0455107
OG0001324_final_align_NT	-0.184637	33	0.207578	0.548281	0.494071	0.678067
OG0002159_final_align_NT	-0.18458	39	0.168816	0.508906	0.698413	0.825343
OG0003823_final_align_NT	-0.184556	31	0.223017	0.56343	0.901768	0.94722
OG0002918_final_align_NT	-0.18433	44	0.143235	0.473069	0.260437	0.445426
OG0001244_final_align_NT	-0.184274	37	0.181485	0.523704	0.0896414	0.215287
OG0004405_final_align_NT	-0.184274	37	0.181485	0.523704	0.141491	0.296201
OG0002786_final_align_NT	-0.184274	37	0.181485	0.523704	0.409543	0.60574
OG0002283_final_align_NT	-0.184235	35	0.194528	0.53132	0.0195312	0.0752064
OG0002643_final_align_NT	-0.183905	41	0.15929	0.499749	0.0455446	0.133027
OG0003322_final_align_NT	-0.183905	41	0.15929	0.499749	0.431953	0.625566
OG0001587_final_align_NT	-0.183832	39	0.17055	0.511035	0.103586	0.238138
OG0001761_final_align_NT	-0.183653	33	0.21001	0.551708	0.0457256	0.133262
OG0003139_final_align_NT	-0.183626	44	0.14477	0.473629	0.128405	0.276272
OG0004180_final_align_NT	-0.183548	45	0.140252	0.469158	0.153386	0.312471
OG0003762_final_align_NT	-0.183391	46	0.136068	0.462379	0.184158	0.354537
OG0005490_final_align_NT	-0.183209	41	0.160875	0.50003	0.0494071	0.141824
OG0003851_final_align_NT	-0.183209	41	0.160875	0.50003	0.464286	0.652442
OG0004315_final_align_NT	-0.183117	36	0.190618	0.53132	0.00198807	0.0142455
OG0004143_final_align_NT	-0.183117	36	0.190618	0.53132	0.167331	0.330694
OG0002112_final_align_NT	-0.183051	40	0.166698	0.507705	0.0217822	0.0806993
OG0004465_final_align_NT	-0.183051	40	0.166698	0.507705	0.06917	0.180866
OG0001962_final_align_NT	-0.182608	35	0.198499	0.537991	0.0734127	0.188298
OG0003904_final_align_NT	-0.182608	35	0.198499	0.537991	0.151394	0.309471
OG0001803_final_align_NT	-0.182457	42	0.157324	0.49601	0.0357853	0.113823
OG0001521_final_align_NT	-0.182416	28	0.253995	0.590815	0.0938124	0.222291
OG0001292_final_align_NT	-0.182408	30	0.23661	0.578411	0.176938	0.344455
OG0004530_final_align_NT	-0.182388	44	0.147499	0.479917	0.0950495	0.224584
OG0005295_final_align_NT	-0.182021	36	0.193285	0.53132	0.00595238	0.031473
OG0004659_final_align_NT	-0.182021	36	0.193285	0.53132	0.173307	0.340086
OG0001714_final_align_NT	-0.181998	39	0.174853	0.514681	0.172619	0.338896
OG0002105_final_align_NT	-0.181612	36	0.194288	0.53132	0.00198807	0.0142455
OG0003105_final_align_NT	-0.181601	46	0.13993	0.468526	0.265469	0.450578
OG0002144_final_align_NT	-0.181592	41	0.164602	0.504829	0.289421	0.476425
OG0002527_final_align_NT	-0.181589	48	0.131283	0.459051	0.0276134	0.0954798
OG0004824_final_align_NT	-0.181065	38	0.183024	0.523704	0.680556	0.813099
OG0004600_final_align_NT	-0.180653	39	0.178063	0.52015	0.770916	0.871962
OG0003544_final_align_NT	-0.180369	41	0.167465	0.507705	0.015534	0.0641802
OG0001171_final_align_NT	-0.180125	27	0.269328	0.599324	0.0697211	0.181171
OG0004874_final_align_NT	-0.179835	39	0.180035	0.523281	0.00199601	0.0142455
OG0001921_final_align_NT	-0.179598	39	0.180611	0.523704	0.0638723	0.170326
OG0005966_final_align_NT	-0.179353	40	0.175432	0.51602	0.379242	0.575312
OG0003298_final_align_NT	-0.179321	43	0.159412	0.499749	0.153242	0.312328
OG0004060_final_align_NT	-0.17927	44	0.154544	0.490585	0.10338	0.237927
OG0003350_final_align_NT	-0.178618	43	0.161056	0.50003	0.00194553	0.0142455
OG0001655_final_align_NT	-0.178618	43	0.161056	0.50003	0.580838	0.739217
OG0000977_final_align_NT	-0.178421	36	0.20224	0.542863	0.169661	0.334506
OG0002623_final_align_NT	-0.178131	33	0.224044	0.56343	0.744554	0.855376
OG0004800_final_align_NT	-0.178126	39	0.184209	0.523918	0.0478088	0.137615
OG0002840_final_align_NT	-0.1781	41	0.172872	0.511474	0.225933	0.406426
OG0000981_final_align_NT	-0.177914	33	0.224609	0.563866	0.00195695	0.0142455
OG0000874_final_align_NT	-0.1779	36	0.203562	0.54295	0.00199601	0.0142455
OG0005067_final_align_NT	-0.177828	38	0.190978	0.53132	0.00196464	0.0142455
OG0003415_final_align_NT	-0.177828	38	0.190978	0.53132	0.30099	0.488713
OG0003062_final_align_NT	-0.177812	42	0.168165	0.508906	0.112426	0.251256
OG0002799_final_align_NT	-0.177672	35	0.210903	0.55251	0.347913	0.542093
OG0001087_final_align_NT	-0.177559	29	0.257899	0.591918	0.0836653	0.206022
OG0003259_final_align_NT	-0.177555	44	0.158526	0.498291	0.223507	0.403454
OG0002060_final_align_NT	-0.177413	36	0.204802	0.543705	0.358974	0.553535
OG0004882_final_align_NT	-0.177116	42	0.169836	0.509574	0.00198413	0.0142455
OG0002896_final_align_NT	-0.177116	42	0.169836	0.509574	0.093254	0.221724
OG0004773_final_align_NT	-0.177116	42	0.169836	0.509574	0.361111	0.556007
OG0005504_final_align_NT	-0.17695	38	0.193177	0.53132	0.0578842	0.158101
OG0001173_final_align_NT	-0.17695	38	0.193177	0.53132	0.607073	0.759931
OG0002328_final_align_NT	-0.176832	41	0.17595	0.51718	0.0059761	0.031473
OG0002549_final_align_NT	-0.176657	38	0.193914	0.53132	0.416335	0.610585
OG0005149_final_align_NT	-0.176413	40	0.182617	0.523704	0.0589391	0.160876
OG0002462_final_align_NT	-0.176413	40	0.182617	0.523704	0.145709	0.302296
OG0000890_final_align_NT	-0.176314	34	0.22147	0.56343	0.229084	0.409794
OG0000805_final_align_NT	-0.176166	30	0.253038	0.590815	0.0731225	0.187901
OG0003813_final_align_NT	-0.176119	43	0.166994	0.507705	0.0295858	0.100174
OG0002895_final_align_NT	-0.176111	33	0.229342	0.568311	0.289883	0.476621
OG0002288_final_align_NT	-0.176025	41	0.177932	0.52015	0.0368932	0.116758
OG0005087_final_align_NT	-0.176025	41	0.177932	0.52015	0.117063	0.258159
OG0004170_final_align_NT	-0.175839	39	0.189906	0.53132	0.37182	0.568923
OG0001515_final_align_NT	-0.175655	40	0.184503	0.523918	0.0119284	0.0517803
OG0004068_final_align_NT	-0.175655	40	0.184503	0.523918	0.237721	0.418775
OG0004096_final_align_NT	-0.175499	37	0.203171	0.54295	0.0139442	0.0582355
OG0001720_final_align_NT	-0.175382	36	0.210032	0.551708	0.0258964	0.0905505
OG0001631_final_align_NT	-0.175065	43	0.169549	0.509574	0.36255	0.557604
OG0001320_final_align_NT	-0.174501	37	0.205754	0.545536	0.00984252	0.0455107
OG0005980_final_align_NT	-0.174303	32	0.241823	0.583625	0.0179641	0.0697153
OG0001261_final_align_NT	-0.174254	39	0.193931	0.53132	0.0734127	0.188298
OG0003613_final_align_NT	-0.174103	45	0.161826	0.500363	0.10495	0.24048
OG0004265_final_align_NT	-0.173774	42	0.178035	0.52015	0.00199203	0.0142455
OG0003340_final_align_NT	-0.173774	42	0.178035	0.52015	0.78501	0.882166
OG0001906_final_align_NT	-0.173762	24	0.317311	0.645146	0.0199203	0.0752064
OG0000926_final_align_NT	-0.173644	38	0.201629	0.542863	0.0475248	0.137615
OG0003003_final_align_NT	-0.172917	43	0.174844	0.514681	0.00974659	0.0455107
OG0002561_final_align_NT	-0.172835	38	0.203737	0.54295	0.0533597	0.150171
OG0003319_final_align_NT	-0.172805	36	0.216811	0.558911	0.236111	0.41735
OG0002170_final_align_NT	-0.172753	37	0.210332	0.551708	0.498024	0.680801
OG0005901_final_align_NT	-0.172737	35	0.223858	0.56343	0.0459082	0.133342
OG0002772_final_align_NT	-0.172737	35	0.223858	0.56343	0.416016	0.610547
OG0001958_final_align_NT	-0.172659	40	0.192102	0.53132	0.536926	0.710898
OG0002815_final_align_NT	-0.172596	38	0.204362	0.543227	0.00990099	0.0455107
OG0001514_final_align_NT	-0.172531	36	0.217539	0.559555	0.328685	0.519121
OG0005387_final_align_NT	-0.172432	41	0.186949	0.526134	0.0059761	0.031473
OG0005532_final_align_NT	-0.172432	41	0.186949	0.526134	0.30315	0.490881
OG0001229_final_align_NT	-0.172175	33	0.239918	0.581693	0.0059761	0.031473
OG0001294_final_align_NT	-0.17213	42	0.182176	0.523704	0.401575	0.59801
OG0001650_final_align_NT	-0.172122	43	0.176835	0.519413	0.0796813	0.199826
OG0004152_final_align_NT	-0.172042	44	0.171857	0.511474	0.0298211	0.100237
OG0004088_final_align_NT	-0.172042	44	0.171857	0.511474	0.658103	0.798304
OG0003558_final_align_NT	-0.171957	40	0.193916	0.53132	0.44664	0.638627
OG0005653_final_align_NT	-0.171485	44	0.173248	0.511474	0.015748	0.0641802
OG0000777_final_align_NT	-0.171374	31	0.257843	0.591918	0.0118812	0.0517803
OG0005361_final_align_NT	-0.171152	45	0.169055	0.509119	0.0434783	0.129256
OG0001909_final_align_NT	-0.171038	42	0.184964	0.524443	0.0237624	0.0855726
OG0000875_final_align_NT	-0.170937	30	0.267399	0.598843	0.0178926	0.0697153
OG0000914_final_align_NT	-0.170892	30	0.267526	0.598843	0.138196	0.290762
OG0002894_final_align_NT	-0.170797	45	0.169939	0.509574	0.287425	0.474827
OG0002136_final_align_NT	-0.170026	37	0.217619	0.559555	0.00595238	0.031473
OG0005898_final_align_NT	-0.169392	46	0.168571	0.508906	0.978218	0.989461
OG0005201_final_align_NT	-0.169031	36	0.227016	0.565911	0.0978044	0.228603
OG0005313_final_align_NT	-0.168969	44	0.179641	0.522864	0.382178	0.578612
OG0001096_final_align_NT	-0.168906	40	0.201945	0.542863	0.787276	0.882789
OG0004951_final_align_NT	-0.16884	41	0.1963	0.534994	0.156126	0.316198
OG0004149_final_align_NT	-0.16872	38	0.214711	0.556538	0.832677	0.908199
OG0001914_final_align_NT	-0.168395	32	0.258154	0.592177	0.00199601	0.0142455
OG0002975_final_align_NT	-0.168259	40	0.203678	0.54295	0.0396825	0.120944
OG0001965_final_align_NT	-0.168259	40	0.203678	0.54295	0.159046	0.319934
OG0002822_final_align_NT	-0.167852	33	0.251926	0.590815	0.251497	0.434593
OG0001786_final_align_NT	-0.167846	39	0.210835	0.55251	0.0155039	0.0641802
OG0004069_final_align_NT	-0.167651	42	0.193816	0.53132	0.404762	0.600373
OG0001994_final_align_NT	-0.167651	42	0.193816	0.53132	0.781312	0.879632
OG0004286_final_align_NT	-0.167623	41	0.199543	0.539712	0.114851	0.254899
OG0001055_final_align_NT	-0.167365	35	0.238593	0.580195	0.00398406	0.023501
OG0001707_final_align_NT	-0.166724	37	0.226685	0.565425	0.0656064	0.173507
OG0004618_final_align_NT	-0.166724	37	0.226685	0.565425	0.0818363	0.203395
OG0002172_final_align_NT	-0.166527	34	0.248189	0.588303	0.314115	0.502574
OG0003793_final_align_NT	-0.166513	43	0.191366	0.53132	0.0988142	0.230603
OG0002610_final_align_NT	-0.166513	43	0.191366	0.53132	0.336653	0.5289
OG0001942_final_align_NT	-0.166405	31	0.271899	0.601845	0.0339321	0.109212
OG0002239_final_align_NT	-0.16638	37	0.227647	0.56613	0.547244	0.717268
OG0003439_final_align_NT	-0.166272	40	0.209069	0.550474	0.12326	0.267916
OG0004468_final_align_NT	-0.166222	41	0.203327	0.54295	0.585799	0.743034
OG0003328_final_align_NT	-0.166222	41	0.203327	0.54295	0.688235	0.817482
OG0003352_final_align_NT	-0.166222	41	0.203327	0.54295	0.720559	0.839611
OG0004950_final_align_NT	-0.166067	45	0.182076	0.523704	0.926148	0.95929
OG0004593_final_align_NT	-0.166067	45	0.182076	0.523704	0.976331	0.988087
OG0005308_final_align_NT	-0.165622	29	0.291282	0.618602	0.0139165	0.0582355
OG0002767_final_align_NT	-0.165552	37	0.229969	0.56859	0.0552268	0.15397
OG0000876_final_align_NT	-0.165552	37	0.229969	0.56859	0.0936255	0.222101
OG0005111_final_align_NT	-0.165152	40	0.212151	0.555082	0.166667	0.330322
OG0004904_final_align_NT	-0.164944	39	0.218834	0.561538	0.00598802	0.031473
OG0003321_final_align_NT	-0.164618	43	0.196466	0.534994	0.294922	0.480921
OG0003010_final_align_NT	-0.164336	36	0.240186	0.581693	0.0019802	0.0142455
OG0000930_final_align_NT	-0.164336	36	0.240186	0.581693	0.253968	0.437232
OG0003700_final_align_NT	-0.164115	37	0.234038	0.573469	0.0250965	0.0895568
OG0004844_final_align_NT	-0.163588	36	0.24233	0.583833	0.0352941	0.113333
OG0002113_final_align_NT	-0.163588	36	0.24233	0.583833	0.151277	0.309471
OG0004466_final_align_NT	-0.163311	43	0.200045	0.540368	0.0157171	0.0641802
OG0001567_final_align_NT	-0.163311	43	0.200045	0.540368	0.0657371	0.173632
OG0005242_final_align_NT	-0.162885	46	0.185528	0.524888	0.00398406	0.023501
OG0003188_final_align_NT	-0.162637	39	0.225346	0.563866	0.00198413	0.0142455
OG0005627_final_align_NT	-0.162637	39	0.225346	0.563866	0.12426	0.269468
OG0005183_final_align_NT	-0.162637	39	0.225346	0.563866	0.612717	0.764169
OG0001808_final_align_NT	-0.162449	40	0.219728	0.562546	0.153693	0.312483
OG0003854_final_align_NT	-0.16238	44	0.197214	0.536194	0.0254902	0.0904967
OG0003614_final_align_NT	-0.16238	44	0.197214	0.536194	0.229412	0.410029
OG0000967_final_align_NT	-0.162337	37	0.239145	0.58086	0.0219561	0.0806993
OG0001996_final_align_NT	-0.162337	37	0.239145	0.58086	0.0538922	0.150754
OG0001979_final_align_NT	-0.162299	45	0.192195	0.53132	0.193613	0.366642
OG0005904_final_align_NT	-0.162299	45	0.192195	0.53132	0.673956	0.808825
OG0003841_final_align_NT	-0.161802	42	0.209828	0.551708	0.0609037	0.16505
OG0002933_final_align_NT	-0.161739	46	0.188642	0.52918	0.00785855	0.0386947
OG0002431_final_align_NT	-0.161655	41	0.216021	0.558891	0.147705	0.304317
OG0003555_final_align_NT	-0.161105	34	0.263925	0.59655	0.0711462	0.183956
OG0004171_final_align_NT	-0.161017	39	0.230001	0.56859	0.382643	0.578895
OG0002017_final_align_NT	-0.16095	35	0.257074	0.591918	0.00198413	0.0142455
OG0003084_final_align_NT	-0.160863	40	0.224264	0.56343	0.426326	0.620677
OG0001789_final_align_NT	-0.160697	23	0.366157	0.680533	0.0178218	0.0697153
OG0002642_final_align_NT	-0.160564	44	0.202271	0.542863	0.580838	0.739217
OG0003433_final_align_NT	-0.16049	38	0.237923	0.579243	0.899606	0.945872
OG0004097_final_align_NT	-0.160407	42	0.213784	0.555864	0.0059761	0.031473
OG0005989_final_align_NT	-0.160407	42	0.213784	0.555864	0.217647	0.395791
OG0005872_final_align_NT	-0.16024	45	0.197896	0.537698	0.240234	0.421244
OG0000931_final_align_NT	-0.160005	31	0.290766	0.618602	0.015873	0.0641802
OG0005956_final_align_NT	-0.159854	39	0.233384	0.572931	0.0653465	0.17326
OG0004209_final_align_NT	-0.159149	41	0.223225	0.56343	0.115538	0.255742
OG0002087_final_align_NT	-0.159149	41	0.223225	0.56343	0.14881	0.30629
OG0005548_final_align_NT	-0.15898	36	0.255853	0.591475	0.041502	0.125414
OG0005844_final_align_NT	-0.158922	47	0.191457	0.53132	0.0078125	0.0386947
OG0002173_final_align_NT	-0.158901	46	0.196515	0.534994	0.00192308	0.0142455
OG0003210_final_align_NT	-0.158765	39	0.236584	0.578411	0.00197628	0.0142455
OG0001222_final_align_NT	-0.158627	40	0.230771	0.569817	0.144554	0.3005
OG0004374_final_align_NT	-0.158007	38	0.245261	0.586529	0.136905	0.289067
OG0004296_final_align_NT	-0.157645	40	0.233669	0.572931	0.461386	0.650341
OG0003490_final_align_NT	-0.157645	40	0.233669	0.572931	0.907662	0.949842
OG0003307_final_align_NT	-0.15749	42	0.222228	0.56343	0.0438247	0.129438
OG0004123_final_align_NT	-0.15749	42	0.222228	0.56343	0.613546	0.764502
OG0003509_final_align_NT	-0.157413	41	0.228314	0.566773	0.313373	0.50178
OG0000698_final_align_NT	-0.157413	41	0.228314	0.566773	0.847525	0.916338
OG0004506_final_align_NT	-0.157327	45	0.206173	0.545951	0.398406	0.594756
OG0001732_final_align_NT	-0.157065	42	0.223479	0.56343	0.0019802	0.0142455
OG0001340_final_align_NT	-0.156907	38	0.248563	0.588303	0.143713	0.298899
OG0001347_final_align_NT	-0.156906	43	0.218259	0.560852	0.89243	0.941445
OG0004422_final_align_NT	-0.156681	44	0.213399	0.555864	0.736434	0.849089
OG0001146_final_align_NT	-0.156603	37	0.256145	0.591475	0.00796813	0.0386947
OG0002669_final_align_NT	-0.156603	37	0.256145	0.591475	0.990079	0.994134
OG0001767_final_align_NT	-0.156434	35	0.270663	0.600066	0.10978	0.247252
OG0001354_final_align_NT	-0.156397	45	0.208865	0.550474	0.347913	0.542093
OG0004867_final_align_NT	-0.156375	38	0.250172	0.588795	0.231518	0.412497
OG0002192_final_align_NT	-0.156352	38	0.25024	0.588795	0.129412	0.277749
OG0001139_final_align_NT	-0.156162	36	0.264375	0.596861	0.00199203	0.0142455
OG0005902_final_align_NT	-0.156064	46	0.204626	0.543584	0.343874	0.537609
OG0001381_final_align_NT	-0.155908	34	0.279642	0.606739	0.0239521	0.0856195
OG0002919_final_align_NT	-0.155884	43	0.221272	0.56343	0.347913	0.542093
OG0003407_final_align_NT	-0.155687	47	0.200655	0.540614	0.613095	0.764169
OG0005523_final_align_NT	-0.155569	35	0.273322	0.602754	0.748503	0.857548
OG0002364_final_align_NT	-0.155477	37	0.259578	0.592389	0.109562	0.247168
OG0001134_final_align_NT	-0.155364	29	0.322199	0.64802	0.0199203	0.0752064
OG0001046_final_align_NT	-0.155145	35	0.27463	0.602883	0.164032	0.327027
OG0001475_final_align_NT	-0.154945	36	0.268118	0.599324	0.415507	0.610445
OG0002692_final_align_NT	-0.154807	34	0.283051	0.611273	0.0534653	0.150265
OG0003051_final_align_NT	-0.154518	28	0.333924	0.655677	0.153846	0.312643
OG0003835_final_align_NT	-0.154413	45	0.214698	0.556538	0.253465	0.436727
OG0003291_final_align_NT	-0.154103	42	0.232332	0.572316	0.10757	0.244599
OG0004918_final_align_NT	-0.153892	40	0.24499	0.586513	0.00198807	0.0142455
OG0003100_final_align_NT	-0.153892	40	0.24499	0.586513	0.123752	0.268549
OG0005142_final_align_NT	-0.153892	40	0.24499	0.586513	0.833992	0.908199
OG0003289_final_align_NT	-0.153723	42	0.233486	0.572931	0.223108	0.403083
OG0003253_final_align_NT	-0.153723	42	0.233486	0.572931	0.35119	0.544757
OG0003651_final_align_NT	-0.153704	43	0.2278	0.566172	0.023622	0.0855726
OG0005481_final_align_NT	-0.153609	44	0.222512	0.56343	0.770916	0.871962
OG0003505_final_align_NT	-0.153581	37	0.265434	0.596861	0.203187	0.378321
OG0001986_final_align_NT	-0.153562	37	0.265494	0.596861	0.0136986	0.0582355
OG0001068_final_align_NT	-0.153562	37	0.265494	0.596861	0.43513	0.628638
OG0002425_final_align_NT	-0.153485	40	0.24624	0.586606	0.00596421	0.031473
OG0003584_final_align_NT	-0.153467	40	0.246296	0.586606	0.027668	0.0954798
OG0002346_final_align_NT	-0.153446	45	0.217583	0.559555	0.746535	0.856532
OG0004024_final_align_NT	-0.153274	44	0.22352	0.56343	0.452941	0.643659
OG0005123_final_align_NT	-0.153226	46	0.212978	0.555864	0.031068	0.103926
OG0002907_final_align_NT	-0.153162	39	0.253536	0.590815	0.00389864	0.023501
OG0004915_final_align_NT	-0.153162	39	0.253536	0.590815	0.083499	0.206022
OG0003782_final_align_NT	-0.152819	45	0.219471	0.562235	0.787698	0.882789
OG0003317_final_align_NT	-0.152592	46	0.214877	0.556624	0.449102	0.64017
OG0002152_final_align_NT	-0.15226	38	0.262854	0.594775	0.308448	0.496759
OG0002920_final_align_NT	-0.15226	38	0.262854	0.594775	0.982107	0.990158
OG0002652_final_align_NT	-0.152075	41	0.244479	0.586513	0.207585	0.382838
OG0001364_final_align_NT	-0.151362	32	0.309442	0.637544	0.0849802	0.207985
OG0000818_final_align_NT	-0.151362	32	0.309442	0.637544	0.628231	0.776014
OG0002452_final_align_NT	-0.151067	33	0.302487	0.630367	0.229862	0.410131
OG0001917_final_align_NT	-0.15102	39	0.260236	0.592389	0.368526	0.565335
OG0002195_final_align_NT	-0.15102	39	0.260236	0.592389	0.555777	0.723899
OG0002789_final_align_NT	-0.150982	40	0.254027	0.590815	0.707269	0.829899
OG0003859_final_align_NT	-0.150878	41	0.248213	0.588303	0.0019802	0.0142455
OG0004511_final_align_NT	-0.150878	41	0.248213	0.588303	0.00986193	0.0455107
OG0001546_final_align_NT	-0.150536	44	0.2319	0.571592	0.986139	0.992089
OG0003354_final_align_NT	-0.150381	42	0.243806	0.585359	0.0618762	0.166602
OG0003392_final_align_NT	-0.150163	41	0.250464	0.588795	0.0537849	0.150754
OG0001864_final_align_NT	-0.150163	41	0.250464	0.588795	0.322835	0.512015
OG0001177_final_align_NT	-0.149966	30	0.330548	0.65326	0.120388	0.263539
OG0001798_final_align_NT	-0.149966	30	0.330548	0.65326	0.920792	0.956357
OG0002954_final_align_NT	-0.149831	40	0.257667	0.591918	0.0808679	0.201831
OG0004426_final_align_NT	-0.149831	40	0.257667	0.591918	0.906375	0.949842
OG0002260_final_align_NT	-0.149822	45	0.228644	0.567256	0.0396825	0.120944
OG0003885_final_align_NT	-0.149769	40	0.257863	0.591918	0.517928	0.697037
OG0002269_final_align_NT	-0.149764	36	0.284449	0.612072	0.558882	0.726355
OG0005700_final_align_NT	-0.149389	43	0.241121	0.583281	0.291339	0.4782
OG0002466_final_align_NT	-0.149369	39	0.265482	0.596861	0.180915	0.35007
OG0004165_final_align_NT	-0.149235	39	0.265912	0.597478	0.0499002	0.142455
OG0000889_final_align_NT	-0.149174	30	0.333109	0.655214	0.252941	0.436266
OG0005690_final_align_NT	-0.148759	38	0.273987	0.602883	0.00196464	0.0142455
OG0001095_final_align_NT	-0.148539	41	0.255623	0.591475	0.711155	0.83191
OG0004197_final_align_NT	-0.148538	38	0.274698	0.602883	0.40198	0.598132
OG0001710_final_align_NT	-0.14823	38	0.275696	0.602883	0.572277	0.734149
OG0004019_final_align_NT	-0.14823	38	0.275696	0.602883	0.83499	0.908678
OG0002403_final_align_NT	-0.148031	42	0.251252	0.59021	0.0298211	0.100237
OG0002427_final_align_NT	-0.147654	37	0.284322	0.612072	0.0318725	0.104728
OG0005136_final_align_NT	-0.147545	45	0.235797	0.577439	0.172619	0.338896
OG0005604_final_align_NT	-0.147493	47	0.225384	0.563866	0.247525	0.430765
OG0003829_final_align_NT	-0.147464	44	0.241567	0.583625	0.00197628	0.0142455
OG0004388_final_align_NT	-0.147464	44	0.241567	0.583625	0.85119	0.918633
OG0002898_final_align_NT	-0.14733	42	0.253506	0.590815	0.0578842	0.158101
OG0001689_final_align_NT	-0.1473	43	0.247766	0.588303	0.173913	0.340794
OG0002103_final_align_NT	-0.1473	43	0.247766	0.588303	0.75498	0.861889
OG0002938_final_align_NT	-0.147286	41	0.259655	0.592389	0.0843137	0.206839
OG0002782_final_align_NT	-0.14716	40	0.266247	0.597563	0.0928854	0.220974
OG0001216_final_align_NT	-0.14716	40	0.266247	0.597563	0.318091	0.506613
OG0004902_final_align_NT	-0.147128	42	0.254158	0.590815	0.227545	0.407885
OG0005269_final_align_NT	-0.14704	42	0.254442	0.590816	0.122772	0.267075
OG0002077_final_align_NT	-0.146826	45	0.238087	0.579304	0.201581	0.376796
OG0001260_final_align_NT	-0.146689	28	0.358992	0.677663	0.181275	0.35028
OG0001665_final_align_NT	-0.14667	41	0.261651	0.593869	0.0854871	0.208418
OG0004588_final_align_NT	-0.146385	40	0.268773	0.599324	0.00793651	0.0386947
OG0002650_final_align_NT	-0.146385	40	0.268773	0.599324	0.0934394	0.222038
OG0002135_final_align_NT	-0.146342	35	0.302789	0.630367	0.0453649	0.133027
OG0003323_final_align_NT	-0.146209	37	0.289064	0.616594	0.545455	0.716049
OG0003892_final_align_NT	-0.146142	43	0.251503	0.590239	0.0976096	0.228603
OG0002495_final_align_NT	-0.146071	40	0.269801	0.599324	0.412698	0.608464
OG0003934_final_align_NT	-0.146071	40	0.269801	0.599324	0.424303	0.618787
OG0002553_final_align_NT	-0.145989	34	0.311373	0.640573	0.00596421	0.031473
OG0000892_final_align_NT	-0.145681	28	0.362306	0.680019	0.00998004	0.0455107
OG0001472_final_align_NT	-0.145651	34	0.312497	0.641303	0.619802	0.769766
OG0005670_final_align_NT	-0.145624	43	0.253186	0.590815	0.0563107	0.155639
OG0004439_final_align_NT	-0.145624	43	0.253186	0.590815	0.744186	0.855188
OG0003503_final_align_NT	-0.145539	39	0.277932	0.605647	0.219802	0.398666
OG0003618_final_align_NT	-0.145501	29	0.353872	0.67226	0.414683	0.609664
OG0002069_final_align_NT	-0.145472	33	0.320746	0.647846	0.438492	0.631307
OG0003788_final_align_NT	-0.145449	35	0.305749	0.63338	0.654691	0.796715
OG0003999_final_align_NT	-0.145308	39	0.278698	0.605886	0.00397614	0.023501
OG0004717_final_align_NT	-0.145308	39	0.278698	0.605886	0.568588	0.732005
OG0003775_final_align_NT	-0.145002	41	0.267115	0.598843	0.476096	0.663135
OG0005907_final_align_NT	-0.144975	44	0.249604	0.588795	0.0174419	0.0697153
OG0005328_final_align_NT	-0.144975	44	0.249604	0.588795	0.349301	0.543445
OG0003371_final_align_NT	-0.144589	42	0.262445	0.594775	0.587771	0.744648
OG0001558_final_align_NT	-0.144354	38	0.288445	0.616533	0.365269	0.561166
OG0004899_final_align_NT	-0.144169	38	0.289065	0.616594	0.906561	0.949842
OG0004166_final_align_NT	-0.143868	39	0.283487	0.611581	0.00591716	0.031473
OG0003346_final_align_NT	-0.143829	45	0.247802	0.588303	0.994024	0.997386
OG0001907_final_align_NT	-0.143698	42	0.265397	0.596861	0.00198807	0.0142455
OG0003797_final_align_NT	-0.143698	42	0.265397	0.596861	0.365805	0.561782
OG0001406_final_align_NT	-0.143698	42	0.265397	0.596861	0.666008	0.802521
OG0001384_final_align_NT	-0.143479	33	0.327419	0.651668	0.112621	0.251557
OG0001103_final_align_NT	-0.14277	41	0.274549	0.602883	0.00199203	0.0142455
OG0003937_final_align_NT	-0.14276	47	0.24062	0.582405	0.0214008	0.0805767
OG0005638_final_align_NT	-0.142583	27	0.381908	0.693592	0.00196464	0.0142455
OG0002079_final_align_NT	-0.142522	40	0.281611	0.60911	0.562874	0.728033
OG0002228_final_align_NT	-0.142521	37	0.301399	0.630005	0.233533	0.413846
OG0002124_final_align_NT	-0.142458	43	0.263651	0.596254	0.808967	0.894942
OG0003679_final_align_NT	-0.142393	30	0.35555	0.674948	0.255952	0.439197
OG0003426_final_align_NT	-0.142373	40	0.282114	0.609881	0.625247	0.773531
OG0005330_final_align_NT	-0.14203	47	0.243035	0.583844	0.379447	0.575312
OG0002832_final_align_NT	-0.141876	46	0.248843	0.588303	0.621782	0.771077
OG0002887_final_align_NT	-0.141857	44	0.259932	0.592389	0.43083	0.624374
OG0000851_final_align_NT	-0.141715	34	0.325751	0.650566	0.0339321	0.109212
OG0005483_final_align_NT	-0.141709	39	0.290774	0.618602	0.575937	0.735674
OG0004255_final_align_NT	-0.141466	41	0.278958	0.605886	0.075	0.191427
OG0004451_final_align_NT	-0.141466	41	0.278958	0.605886	0.409901	0.606054
OG0004016_final_align_NT	-0.141393	46	0.250458	0.588795	0.00196078	0.0142455
OG0004469_final_align_NT	-0.141393	46	0.250458	0.588795	0.774951	0.875312
OG0004876_final_align_NT	-0.14132	44	0.261741	0.593869	0.0810277	0.201988
OG0000987_final_align_NT	-0.140749	36	0.31444	0.642915	0.642147	0.78581
OG0004615_final_align_NT	-0.140718	38	0.300764	0.629514	0.00197239	0.0142455
OG0003695_final_align_NT	-0.1406	35	0.322153	0.64802	0.725296	0.841071
OG0002225_final_align_NT	-0.140556	42	0.275989	0.602883	0.0019802	0.0142455
OG0003256_final_align_NT	-0.140548	36	0.315133	0.642915	0.788423	0.882789
OG0004078_final_align_NT	-0.140515	42	0.276128	0.602883	0.698225	0.825343
OG0003825_final_align_NT	-0.140108	38	0.302865	0.630367	0.0918164	0.21868
OG0004429_final_align_NT	-0.140028	49	0.239501	0.581325	0.140594	0.294618
OG0003715_final_align_NT	-0.139914	38	0.303533	0.630985	0.718504	0.838623
OG0005767_final_align_NT	-0.139872	39	0.297075	0.625042	0.196819	0.370416
OG0004817_final_align_NT	-0.139646	43	0.273192	0.602754	0.0374753	0.117087
OG0003865_final_align_NT	-0.139253	32	0.349746	0.667769	0.315476	0.503988
OG0002330_final_align_NT	-0.139253	32	0.349746	0.667769	0.820359	0.90021
OG0002784_final_align_NT	-0.139039	46	0.258434	0.592389	0.294235	0.479988
OG0003251_final_align_NT	-0.138878	40	0.294096	0.621367	0.327416	0.517368
OG0004594_final_align_NT	-0.138878	40	0.294096	0.621367	0.781496	0.879632
OG0005376_final_align_NT	-0.138868	40	0.294132	0.621367	0.00198413	0.0142455
OG0003553_final_align_NT	-0.13878	39	0.300862	0.629514	0.0613861	0.165818
OG0004910_final_align_NT	-0.138779	48	0.248789	0.588303	0.0907298	0.217334
OG0002756_final_align_NT	-0.138739	44	0.270552	0.600066	0.0139442	0.0582355
OG0004080_final_align_NT	-0.138675	40	0.294802	0.621829	0.231683	0.412497
OG0002270_final_align_NT	-0.138248	44	0.272254	0.60231	0.0178571	0.0697153
OG0004746_final_align_NT	-0.138202	37	0.316284	0.644632	0.0810277	0.201988
OG0002068_final_align_NT	-0.138189	35	0.33052	0.65326	0.126733	0.273548
OG0003092_final_align_NT	-0.137929	41	0.291152	0.618602	0.00197239	0.0142455
OG0004071_final_align_NT	-0.137836	45	0.268056	0.599324	0.505929	0.687324
OG0000939_final_align_NT	-0.137567	31	0.363722	0.680019	0.75498	0.861889
OG0004733_final_align_NT	-0.137453	39	0.305507	0.633194	0.0578842	0.158101
OG0004001_final_align_NT	-0.137453	39	0.305507	0.633194	0.74502	0.855675
OG0005193_final_align_NT	-0.137373	47	0.258831	0.592389	0.4334	0.627008
OG0004954_final_align_NT	-0.137169	42	0.287726	0.615943	0.596806	0.750754
OG0005165_final_align_NT	-0.136942	36	0.327707	0.651668	0.448413	0.639406
OG0005848_final_align_NT	-0.136933	45	0.271207	0.600952	0.139623	0.292877
OG0001722_final_align_NT	-0.136932	36	0.327745	0.651668	0.440239	0.63273
OG0001111_final_align_NT	-0.136818	29	0.383329	0.695263	0.417822	0.612335
OG0004587_final_align_NT	-0.136517	37	0.322222	0.64802	0.801193	0.890974
OG0003940_final_align_NT	-0.136127	43	0.285465	0.612844	0.037037	0.116998
OG0004321_final_align_NT	-0.136012	37	0.324015	0.649276	0.00795229	0.0386947
OG0005224_final_align_NT	-0.136012	37	0.324015	0.649276	0.0718563	0.185103
OG0004495_final_align_NT	-0.136012	37	0.324015	0.649276	0.72332	0.840872
OG0000906_final_align_NT	-0.135977	30	0.377643	0.691754	0.00598802	0.031473
OG0005231_final_align_NT	-0.135876	39	0.311092	0.640311	0.457031	0.646685
OG0005730_final_align_NT	-0.135799	38	0.317976	0.64587	0.129159	0.27749
OG0003327_final_align_NT	-0.135741	45	0.275399	0.602883	0.899209	0.945724
OG0002578_final_align_NT	-0.135622	44	0.281466	0.60911	0.101392	0.234387
OG0004737_final_align_NT	-0.135531	39	0.312321	0.641303	0.517928	0.697037
OG0005335_final_align_NT	-0.135372	34	0.347874	0.667769	0.00197628	0.0142455
OG0004781_final_align_NT	-0.135372	34	0.347874	0.667769	0.0276134	0.0954798
OG0003052_final_align_NT	-0.135372	34	0.347874	0.667769	0.107784	0.24482
OG0004843_final_align_NT	-0.135372	34	0.347874	0.667769	0.345776	0.540178
OG0003626_final_align_NT	-0.135213	40	0.307022	0.63541	0.636183	0.781494
OG0000927_final_align_NT	-0.135132	31	0.372276	0.68599	0.0019802	0.0142455
OG0004666_final_align_NT	-0.135125	40	0.307338	0.63541	0.00986193	0.0455107
OG0001123_final_align_NT	-0.135125	40	0.307338	0.63541	0.306163	0.493842
OG0005982_final_align_NT	-0.134491	43	0.291293	0.618602	0.0237624	0.0855726
OG0003303_final_align_NT	-0.134392	41	0.3037	0.631018	0.35119	0.544757
OG0001927_final_align_NT	-0.134261	42	0.298068	0.62647	0.0677291	0.178104
OG0002221_final_align_NT	-0.134196	27	0.410536	0.715032	0.331373	0.522178
OG0004031_final_align_NT	-0.134019	45	0.281535	0.60911	0.0238095	0.0855726
OG0005106_final_align_NT	-0.133892	35	0.345779	0.667769	0.193227	0.366078
OG0004584_final_align_NT	-0.133782	42	0.299795	0.62886	0.241715	0.423129
OG0004259_final_align_NT	-0.133782	42	0.299795	0.62886	0.821782	0.900803
OG0002921_final_align_NT	-0.133672	42	0.300191	0.629374	0.00590551	0.031473
OG0003856_final_align_NT	-0.133526	39	0.319533	0.646511	0.27381	0.459806
OG0004392_final_align_NT	-0.133526	39	0.319533	0.646511	0.376238	0.57253
OG0004668_final_align_NT	-0.133526	39	0.319533	0.646511	0.60757	0.760009
OG0004941_final_align_NT	-0.133254	35	0.348083	0.667769	0.0557769	0.154676
OG0002040_final_align_NT	-0.132961	43	0.296817	0.624815	0.0478088	0.137615
OG0002217_final_align_NT	-0.132943	32	0.372013	0.68599	0.912351	0.951383
OG0004461_final_align_NT	-0.132916	41	0.309041	0.637349	0.0793651	0.199393
OG0004534_final_align_NT	-0.132916	41	0.309041	0.637349	0.714567	0.834964
OG0004978_final_align_NT	-0.132895	37	0.335228	0.65683	0.607921	0.76022
OG0005491_final_align_NT	-0.132504	44	0.292674	0.620797	0.0594059	0.161938
OG0002827_final_align_NT	-0.132103	44	0.294136	0.621367	0.105578	0.241652
OG0003749_final_align_NT	-0.131986	47	0.277976	0.605647	0.00196078	0.0142455
OG0002566_final_align_NT	-0.131669	36	0.34668	0.667769	0.49503	0.678989
OG0003703_final_align_NT	-0.131669	36	0.34668	0.667769	0.514911	0.695221
OG0004204_final_align_NT	-0.131658	39	0.326348	0.651135	0.0178218	0.0697153
OG0002252_final_align_NT	-0.131625	37	0.339867	0.661329	0.0332681	0.108839
OG0003810_final_align_NT	-0.13159	33	0.369091	0.683113	0.238189	0.419245
OG0002836_final_align_NT	-0.131559	40	0.320279	0.647707	0.212302	0.389297
OG0005382_final_align_NT	-0.131371	40	0.32097	0.647846	0.115308	0.255369
OG0002198_final_align_NT	-0.131371	40	0.32097	0.647846	0.201597	0.376796
OG0000697_final_align_NT	-0.131332	36	0.347916	0.667769	0.015873	0.0641802
OG0005377_final_align_NT	-0.131332	36	0.347916	0.667769	0.0237624	0.0855726
OG0005699_final_align_NT	-0.131289	43	0.302933	0.630367	0.0159681	0.0641802
OG0003113_final_align_NT	-0.131289	43	0.302933	0.630367	0.223762	0.403741
OG0003834_final_align_NT	-0.131279	40	0.321309	0.647896	0.128205	0.276012
OG0004155_final_align_NT	-0.130997	48	0.276319	0.602983	0.481262	0.667521
OG0004752_final_align_NT	-0.130856	41	0.316602	0.64465	0.249012	0.432091
OG0002380_final_align_NT	-0.130856	41	0.316602	0.64465	0.719682	0.839059
OG0004634_final_align_NT	-0.130526	46	0.28873	0.616594	0.0631164	0.169394
OG0002891_final_align_NT	-0.129881	27	0.425746	0.726897	0.486381	0.671715
OG0002481_final_align_NT	-0.129839	45	0.296814	0.624815	0.0647059	0.172218
OG0004581_final_align_NT	-0.129839	45	0.296814	0.624815	0.0956175	0.225288
OG0001597_final_align_NT	-0.129599	39	0.333974	0.655677	0.163065	0.326286
OG0003339_final_align_NT	-0.129565	37	0.347479	0.667769	0.188867	0.360768
OG0002353_final_align_NT	-0.129324	41	0.3223	0.64802	0.0454545	0.133027
OG0005861_final_align_NT	-0.12921	41	0.322728	0.648569	0.0477137	0.137615
OG0004567_final_align_NT	-0.129031	44	0.305507	0.633194	0.25498	0.43807
OG0005493_final_align_NT	-0.129031	44	0.305507	0.633194	0.408284	0.604521
OG0001512_final_align_NT	-0.128832	30	0.403218	0.709717	0.00589391	0.031473
OG0001081_final_align_NT	-0.12813	42	0.320677	0.647846	0.636905	0.781906
OG0003422_final_align_NT	-0.128087	43	0.314879	0.642915	0.908184	0.949842
OG0001039_final_align_NT	-0.128067	43	0.314953	0.642915	0.0257426	0.0905443
OG0004408_final_align_NT	-0.127955	32	0.390221	0.699473	0.183267	0.353474
OG0001779_final_align_NT	-0.127924	38	0.34685	0.667769	0.249505	0.432406
OG0005297_final_align_NT	-0.127618	40	0.33499	0.65683	0.0119522	0.0517803
OG0002108_final_align_NT	-0.127618	40	0.33499	0.65683	0.640159	0.783607
OG0004637_final_align_NT	-0.127581	40	0.335129	0.65683	0.267327	0.452015
OG0004215_final_align_NT	-0.127569	38	0.348192	0.667769	0.758483	0.864231
OG0002277_final_align_NT	-0.127376	42	0.323534	0.649276	0.23092	0.411841
OG0004207_final_align_NT	-0.127319	41	0.329859	0.65326	0.544379	0.715538
OG0002073_final_align_NT	-0.127128	36	0.363562	0.680019	0.478088	0.664344
OG0001196_final_align_NT	-0.127034	32	0.393641	0.70078	0.239521	0.420347
OG0002496_final_align_NT	-0.127034	32	0.393641	0.70078	0.553606	0.722427
OG0002480_final_align_NT	-0.127008	42	0.324932	0.649389	0.0851485	0.208152
OG0003110_final_align_NT	-0.126989	42	0.325006	0.649389	0.15507	0.314516
OG0002831_final_align_NT	-0.126773	36	0.364904	0.680019	0.0844794	0.207124
OG0003399_final_align_NT	-0.12666	50	0.282292	0.609949	0.0684932	0.179773
OG0004543_final_align_NT	-0.126599	47	0.298062	0.62647	0.0235756	0.0855726
OG0000869_final_align_NT	-0.126262	23	0.477675	0.765161	0.0253906	0.090297
OG0003397_final_align_NT	-0.126156	35	0.37436	0.688281	0.168986	0.333649
OG0002635_final_align_NT	-0.126156	35	0.37436	0.688281	0.89391	0.942529
OG0001775_final_align_NT	-0.126107	33	0.389374	0.698326	0.30754	0.495679
OG0003071_final_align_NT	-0.126056	35	0.374742	0.688376	0.899804	0.945872
OG0000985_final_align_NT	-0.125809	27	0.440401	0.740157	0.393214	0.58975
OG0005833_final_align_NT	-0.125732	41	0.335924	0.65683	0.861111	0.922888
OG0005855_final_align_NT	-0.125717	41	0.335979	0.65683	0.239044	0.419863
OG0001258_final_align_NT	-0.125593	39	0.349128	0.667769	0.00398406	0.023501
OG0001851_final_align_NT	-0.125518	43	0.324681	0.649389	0.11753	0.258777
OG0005866_final_align_NT	-0.125282	37	0.363646	0.680019	0.153693	0.312483
OG0002724_final_align_NT	-0.125246	37	0.363786	0.680019	0.00596421	0.031473
OG0000315_final_align_NT	-0.125208	34	0.385261	0.69607	0.321569	0.510395
OG0003939_final_align_NT	-0.124885	43	0.32713	0.651668	0.218935	0.397613
OG0003779_final_align_NT	-0.124754	34	0.386986	0.69607	0.21135	0.388065
OG0001168_final_align_NT	-0.124697	43	0.327857	0.651668	0.760956	0.865393
OG0003598_final_align_NT	-0.123937	45	0.319314	0.646511	0.288845	0.47604
OG0001899_final_align_NT	-0.123914	39	0.355611	0.674948	0.69685	0.824432
OG0002477_final_align_NT	-0.123863	38	0.362372	0.680019	0.49703	0.679665
OG0004887_final_align_NT	-0.123863	38	0.362372	0.680019	0.833333	0.908199
OG0004427_final_align_NT	-0.123782	41	0.34347	0.666473	0.211155	0.387878
OG0005837_final_align_NT	-0.123647	42	0.3379	0.659543	0.796844	0.888271
OG0004958_final_align_NT	-0.123464	43	0.332663	0.655072	0.0178571	0.0697153
OG0005512_final_align_NT	-0.123454	38	0.363962	0.680019	0.435644	0.629162
OG0002272_final_align_NT	-0.123454	38	0.363962	0.680019	0.970238	0.98393
OG0001005_final_align_NT	-0.123443	25	0.467671	0.759943	0.876248	0.932873
OG0004156_final_align_NT	-0.123408	43	0.33288	0.655072	0.541833	0.714289
OG0004964_final_align_NT	-0.123079	35	0.386125	0.69607	0.0974659	0.228603
OG0005393_final_align_NT	-0.122923	44	0.328972	0.653061	0.67992	0.812707
OG0001064_final_align_NT	-0.121731	32	0.413686	0.717902	0.0139165	0.0582355
OG0002352_final_align_NT	-0.121207	35	0.39339	0.70078	0.035503	0.113616
OG0003546_final_align_NT	-0.121126	32	0.416013	0.719777	0.00596421	0.031473
OG0001267_final_align_NT	-0.121126	32	0.416013	0.719777	0.0735586	0.188325
OG0001457_final_align_NT	-0.12111	35	0.393769	0.70078	0.0139721	0.0582355
OG0001138_final_align_NT	-0.121081	26	0.466854	0.7598	0.496016	0.67966
OG0001135_final_align_NT	-0.120927	37	0.380564	0.691754	0.443359	0.635755
OG0005156_final_align_NT	-0.120678	42	0.349629	0.667769	0.531496	0.706902
OG0005879_final_align_NT	-0.120523	33	0.410716	0.715032	0.150495	0.308238
OG0001248_final_align_NT	-0.120491	42	0.350377	0.668361	0.00199601	0.0142455
OG0005973_final_align_NT	-0.120491	42	0.350377	0.668361	0.32008	0.508807
OG0002886_final_align_NT	-0.120235	42	0.351402	0.669398	0.250493	0.433578
OG0004420_final_align_NT	-0.120235	42	0.351402	0.669398	0.33002	0.520865
OG0003104_final_align_NT	-0.120185	40	0.3639	0.680019	0.203557	0.378321
OG0003380_final_align_NT	-0.120185	40	0.3639	0.680019	0.237624	0.418775
OG0002004_final_align_NT	-0.120185	40	0.3639	0.680019	0.936128	0.964117
OG0005363_final_align_NT	-0.120185	40	0.3639	0.680019	0.986056	0.992089
OG0003819_final_align_NT	-0.120161	43	0.345759	0.667769	0.204365	0.379249
OG0001599_final_align_NT	-0.120111	40	0.364196	0.680019	0.447937	0.639165
OG0002122_final_align_NT	-0.120111	40	0.364196	0.680019	0.715953	0.836115
OG0001793_final_align_NT	-0.120098	34	0.404955	0.711573	0.19604	0.369725
OG0004505_final_align_NT	-0.120033	44	0.34047	0.662194	0.526627	0.703803
OG0001693_final_align_NT	-0.119858	45	0.335504	0.65683	0.556436	0.724305
OG0002086_final_align_NT	-0.119529	34	0.407182	0.71161	0.928429	0.960607
OG0003569_final_align_NT	-0.119452	37	0.3864	0.69607	0.0731225	0.187901
OG0002551_final_align_NT	-0.119452	37	0.3864	0.69607	0.952381	0.973974
OG0002910_final_align_NT	-0.119339	38	0.380172	0.691754	0.712302	0.833017
OG0002545_final_align_NT	-0.119249	38	0.380528	0.691754	0.72549	0.841071
OG0002501_final_align_NT	-0.119147	37	0.387615	0.69607	0.479042	0.665327
OG0004920_final_align_NT	-0.11873	39	0.376096	0.690559	0.28827	0.475846
OG0004610_final_align_NT	-0.118462	37	0.390349	0.699473	0.027668	0.0954798
OG0005365_final_align_NT	-0.118448	35	0.404248	0.710632	0.355599	0.549958
OG0005925_final_align_NT	-0.118036	45	0.342902	0.666302	0.845545	0.915384
OG0004802_final_align_NT	-0.117507	36	0.401	0.70671	0.0551181	0.15377
OG0003429_final_align_NT	-0.117507	36	0.401	0.70671	0.355289	0.549683
OG0005250_final_align_NT	-0.117371	42	0.362989	0.680019	0.0514851	0.146179
OG0003394_final_align_NT	-0.116915	44	0.35316	0.671827	0.925197	0.959173
OG0004172_final_align_NT	-0.116913	43	0.358951	0.677663	0.00399202	0.023501
OG0003026_final_align_NT	-0.116848	42	0.365135	0.680019	0.17357	0.340282
OG0003450_final_align_NT	-0.116848	42	0.365135	0.680019	0.317025	0.505688
OG0004066_final_align_NT	-0.116848	42	0.365135	0.680019	0.913043	0.951629
OG0004146_final_align_NT	-0.116743	44	0.353872	0.67226	0.260784	0.445471
OG0004326_final_align_NT	-0.116709	41	0.371751	0.685905	0.0116054	0.0517803
OG0001688_final_align_NT	-0.116608	37	0.397809	0.704063	0.954545	0.974656
OG0003122_final_align_NT	-0.116538	45	0.34906	0.667769	0.753937	0.861642
OG0002491_final_align_NT	-0.116357	40	0.379378	0.691754	0.407186	0.603324
OG0005942_final_align_NT	-0.116338	46	0.344355	0.667569	0.0138614	0.0582355
OG0005537_final_align_NT	-0.116338	46	0.344355	0.667569	0.204771	0.379665
OG0001019_final_align_NT	-0.115894	39	0.387603	0.69607	0.1	0.232201
OG0005912_final_align_NT	-0.115894	39	0.387603	0.69607	0.468127	0.655851
OG0004412_final_align_NT	-0.115894	39	0.387603	0.69607	0.770459	0.871918
OG0002340_final_align_NT	-0.115894	39	0.387603	0.69607	0.950199	0.973318
OG0003964_final_align_NT	-0.115303	38	0.396493	0.70263	0.0634921	0.169965
OG0001010_final_align_NT	-0.115303	38	0.396493	0.70263	0.199203	0.373831
OG0004971_final_align_NT	-0.115278	43	0.365712	0.680533	0.0936255	0.222101
OG0005320_final_align_NT	-0.115241	41	0.377797	0.691754	0.0671937	0.177367
OG0002861_final_align_NT	-0.115241	41	0.377797	0.691754	0.131737	0.280571
OG0001719_final_align_NT	-0.115223	38	0.396818	0.702905	0.776892	0.875887
OG0004127_final_align_NT	-0.115023	49	0.333947	0.655677	0.0396825	0.120944
OG0002119_final_align_NT	-0.114955	41	0.378983	0.691754	0.422311	0.616871
OG0003375_final_align_NT	-0.114716	47	0.345718	0.667769	0.013834	0.0582355
OG0001659_final_align_NT	-0.114541	28	0.473835	0.76349	0.790514	0.883578
OG0001467_final_align_NT	-0.114225	44	0.364346	0.680019	0.400794	0.597463
OG0003378_final_align_NT	-0.114106	41	0.382515	0.694088	0.864971	0.924884
OG0005152_final_align_NT	-0.114075	37	0.408141	0.712361	0.25	0.433084
OG0002857_final_align_NT	-0.114065	42	0.376665	0.690994	0.20396	0.378667
OG0002930_final_align_NT	-0.113818	44	0.366061	0.680533	0.0735586	0.188325
OG0003838_final_align_NT	-0.113797	44	0.366145	0.680533	0.864271	0.924884
OG0003306_final_align_NT	-0.113666	43	0.372456	0.68599	0.860279	0.922532
OG0005324_final_align_NT	-0.113666	43	0.372456	0.68599	0.958333	0.976539
OG0002775_final_align_NT	-0.113625	45	0.36124	0.680019	0.0179283	0.0697153
OG0002743_final_align_NT	-0.113625	45	0.36124	0.680019	0.105788	0.241868
OG0003621_final_align_NT	-0.113622	42	0.378523	0.691754	0.0550098	0.153571
OG0001617_final_align_NT	-0.113507	36	0.417222	0.719919	0.757937	0.864231
OG0005818_final_align_NT	-0.113394	46	0.356703	0.67543	0.0876494	0.211836
OG0004908_final_align_NT	-0.113394	46	0.356703	0.67543	0.66996	0.805445
OG0004467_final_align_NT	-0.113295	40	0.392049	0.70078	0.93254	0.961985
OG0003578_final_align_NT	-0.113172	41	0.386418	0.69607	0.290837	0.477623
OG0001870_final_align_NT	-0.113172	41	0.386418	0.69607	0.313492	0.50178
OG0001363_final_align_NT	-0.113172	41	0.386418	0.69607	0.836935	0.909892
OG0004868_final_align_NT	-0.112076	43	0.37918	0.691754	0.0159363	0.0641802
OG0005117_final_align_NT	-0.111985	47	0.357323	0.67543	0.083499	0.206022
OG0003746_final_align_NT	-0.111979	29	0.475533	0.76349	0.108738	0.246449
OG0003520_final_align_NT	-0.111859	37	0.417304	0.719919	0.0159363	0.0641802
OG0003275_final_align_NT	-0.111108	38	0.413896	0.717902	0.908367	0.949842
OG0002302_final_align_NT	-0.111032	38	0.414216	0.718158	0.531746	0.706902
OG0002713_final_align_NT	-0.111018	34	0.441395	0.741231	0.00197628	0.0142455
OG0004626_final_align_NT	-0.110974	29	0.4795	0.766318	0.00397614	0.023501
OG0005489_final_align_NT	-0.110881	38	0.414852	0.718962	0.924303	0.959048
OG0003652_final_align_NT	-0.110711	45	0.373684	0.687948	0.285433	0.472666
OG0004132_final_align_NT	-0.110598	44	0.379775	0.691754	0.76494	0.868029
OG0002818_final_align_NT	-0.110594	46	0.368702	0.682999	0.258893	0.44327
OG0004419_final_align_NT	-0.110437	47	0.364008	0.680019	0.0917969	0.21868
OG0005560_final_align_NT	-0.110418	43	0.386271	0.69607	0.854582	0.920387
OG0005349_final_align_NT	-0.11028	42	0.392706	0.70078	0.293413	0.479963
OG0003769_final_align_NT	-0.110074	42	0.39359	0.70078	0.390196	0.586702
OG0005931_final_align_NT	-0.109994	36	0.431785	0.733839	0.00986193	0.0455107
OG0004936_final_align_NT	-0.109687	37	0.426406	0.726897	0.227723	0.407885
OG0005147_final_align_NT	-0.109687	37	0.426406	0.726897	0.283433	0.470657
OG0001939_final_align_NT	-0.109687	37	0.426406	0.726897	0.289683	0.476621
OG0004488_final_align_NT	-0.109687	37	0.426406	0.726897	0.982036	0.990158
OG0005990_final_align_NT	-0.109636	41	0.401433	0.706875	0.0178571	0.0697153
OG0002656_final_align_NT	-0.109632	40	0.407537	0.71161	0.415842	0.610506
OG0005031_final_align_NT	-0.109309	32	0.462945	0.757912	0.332016	0.522809
OG0004063_final_align_NT	-0.109135	34	0.449177	0.748223	0.840954	0.911599
OG0001806_final_align_NT	-0.109003	43	0.392389	0.70078	0.505929	0.687324
OG0000929_final_align_NT	-0.108916	25	0.521648	0.797882	0.00399202	0.023501
OG0005545_final_align_NT	-0.108291	36	0.438951	0.739809	0.184314	0.354672
OG0003611_final_align_NT	-0.108257	41	0.407382	0.71161	0.0612648	0.165598
OG0004788_final_align_NT	-0.107992	36	0.440215	0.740144	0.142574	0.297728
OG0005161_final_align_NT	-0.107992	36	0.440215	0.740144	0.39521	0.591891
OG0003888_final_align_NT	-0.107992	36	0.440215	0.740144	0.854871	0.92046
OG0002218_final_align_NT	-0.107958	33	0.461198	0.757695	0.325397	0.514903
OG0001513_final_align_NT	-0.10777	41	0.409493	0.71383	0.739044	0.850921
OG0003406_final_align_NT	-0.10777	41	0.409493	0.71383	0.804781	0.892583
OG0005114_final_align_NT	-0.107562	44	0.392995	0.70078	0.562874	0.728033
OG0004558_final_align_NT	-0.107385	37	0.436178	0.737223	0.772908	0.873741
OG0003660_final_align_NT	-0.107171	43	0.400394	0.70671	0.711155	0.83191
OG0005252_final_align_NT	-0.106904	36	0.444833	0.745473	0.00788955	0.0386947
OG0004943_final_align_NT	-0.106904	36	0.444833	0.745473	0.864542	0.924884
OG0004359_final_align_NT	-0.106697	38	0.432679	0.733839	0.942346	0.968129
OG0001626_final_align_NT	-0.106687	42	0.408308	0.712361	0.111111	0.249521
OG0004927_final_align_NT	-0.106099	41	0.416793	0.719919	0.572277	0.734149
OG0003089_final_align_NT	-0.105971	35	0.455545	0.753457	0.236111	0.41735
OG0002779_final_align_NT	-0.105672	43	0.407016	0.71161	0.39521	0.591891
OG0005017_final_align_NT	-0.105672	43	0.407016	0.71161	0.416335	0.610585
OG0003655_final_align_NT	-0.105393	40	0.42591	0.726897	0.809524	0.895223
OG0004331_final_align_NT	-0.1053	37	0.44514	0.745473	0.00992063	0.0455107
OG0005205_final_align_NT	-0.104995	46	0.393441	0.70078	0.846918	0.916158
OG0005398_final_align_NT	-0.104885	45	0.399355	0.7062	0.0213592	0.080493
OG0004397_final_align_NT	-0.104766	34	0.467539	0.759943	0.37747	0.573359
OG0000567_final_align_NT	-0.104341	32	0.483522	0.769056	0.0938124	0.222291
OG0001150_final_align_NT	-0.10398	29	0.507624	0.785075	0.0283554	0.0968732
OG0001496_final_align_NT	-0.103939	34	0.471063	0.762363	0.912698	0.951507
OG0001524_final_align_NT	-0.103923	25	0.540915	0.808252	0.563851	0.728271
OG0005876_final_align_NT	-0.103905	39	0.438578	0.739701	0.107143	0.244429
OG0002532_final_align_NT	-0.103905	39	0.438578	0.739701	0.608782	0.760841
OG0003680_final_align_NT	-0.103652	37	0.452296	0.751588	0.24502	0.427546
OG0003517_final_align_NT	-0.103652	37	0.452296	0.751588	0.636905	0.781906
OG0004715_final_align_NT	-0.103642	35	0.465512	0.757912	0.565891	0.730228
OG0003570_final_align_NT	-0.103642	35	0.465512	0.757912	0.827381	0.903464
OG0002278_final_align_NT	-0.103596	42	0.422022	0.724161	0.66004	0.799723
OG0001462_final_align_NT	-0.103558	38	0.446339	0.745473	0.379242	0.575312
OG0003133_final_align_NT	-0.10352	34	0.472853	0.762753	0.00792079	0.0386947
OG0004285_final_align_NT	-0.10352	34	0.472853	0.762753	0.0632411	0.169511
OG0003508_final_align_NT	-0.10341	39	0.440764	0.740469	0.254864	0.43807
OG0001555_final_align_NT	-0.103278	42	0.42345	0.725416	0.556436	0.724305
OG0002699_final_align_NT	-0.102926	32	0.489472	0.773066	0.610778	0.762878
OG0004636_final_align_NT	-0.102911	37	0.455535	0.753457	0.189922	0.362287
OG0001004_final_align_NT	-0.102911	37	0.455535	0.753457	0.300797	0.48859
OG0002665_final_align_NT	-0.102911	37	0.455535	0.753457	0.337325	0.529158
OG0004250_final_align_NT	-0.102878	38	0.449329	0.748223	0.379921	0.575822
OG0005214_final_align_NT	-0.102878	38	0.449329	0.748223	0.658683	0.798657
OG0001333_final_align_NT	-0.102512	38	0.450942	0.75001	0.613861	0.764667
OG0002203_final_align_NT	-0.102502	41	0.432768	0.733839	0.125249	0.271047
OG0004059_final_align_NT	-0.102469	43	0.42138	0.723357	0.679134	0.812644
OG0004208_final_align_NT	-0.102469	43	0.42138	0.723357	0.850299	0.918487
OG0003185_final_align_NT	-0.102463	48	0.394492	0.70117	0.38171	0.578323
OG0001273_final_align_NT	-0.102403	31	0.498962	0.779196	0.846457	0.916134
OG0002769_final_align_NT	-0.102344	46	0.405495	0.71161	0.614314	0.764773
OG0005258_final_align_NT	-0.102108	39	0.446536	0.745473	0.00397614	0.023501
OG0001254_final_align_NT	-0.102108	39	0.446536	0.745473	0.489022	0.6738
OG0005079_final_align_NT	-0.102108	39	0.446536	0.745473	0.550495	0.719493
OG0004177_final_align_NT	-0.101879	45	0.413001	0.717544	0.256311	0.439631
OG0003403_final_align_NT	-0.101382	44	0.420752	0.723173	0.037182	0.117087
OG0002544_final_align_NT	-0.101272	41	0.438306	0.739701	0.16699	0.330656
OG0005203_final_align_NT	-0.101272	41	0.438306	0.739701	0.874251	0.931224
OG0003886_final_align_NT	-0.100925	35	0.477289	0.764837	0.696252	0.823958
OG0000921_final_align_NT	-0.100912	37	0.464335	0.757912	0.612326	0.764124
OG0005542_final_align_NT	-0.100912	37	0.464335	0.757912	0.816367	0.898902
OG0004574_final_align_NT	-0.100675	43	0.429555	0.731068	0.477228	0.663842
OG0002874_final_align_NT	-0.100419	35	0.4795	0.766318	0.755952	0.862763
OG0005729_final_align_NT	-0.10033	45	0.420139	0.722716	0.13745	0.289632
OG0005209_final_align_NT	-0.100122	50	0.395376	0.702142	0.0437376	0.129438
OG0002817_final_align_NT	-0.100049	31	0.508883	0.786015	0.00998004	0.0455107
OG0001404_final_align_NT	-0.100049	31	0.508883	0.786015	0.90998	0.950338
OG0005282_final_align_NT	-0.0999132	42	0.43871	0.739701	0.493124	0.677436
OG0005886_final_align_NT	-0.0999085	39	0.45639	0.754256	0.980198	0.990158
OG0005230_final_align_NT	-0.0994967	38	0.46437	0.757912	0.116959	0.258065
OG0002488_final_align_NT	-0.0994967	38	0.46437	0.757912	0.684631	0.815681
OG0005651_final_align_NT	-0.099395	46	0.41916	0.722224	0.666667	0.802619
OG0005566_final_align_NT	-0.0992672	43	0.436036	0.737223	0.0554455	0.154167
OG0001295_final_align_NT	-0.0990259	41	0.448532	0.747792	0.499018	0.681489
OG0001175_final_align_NT	-0.0990259	41	0.448532	0.747792	0.93837	0.964995
OG0001149_final_align_NT	-0.0988657	20	0.606498	0.847656	0.0415842	0.125414
OG0001132_final_align_NT	-0.0987629	38	0.467671	0.759943	0.583004	0.740842
OG0005244_final_align_NT	-0.0987416	34	0.493525	0.776188	0.517787	0.697037
OG0004101_final_align_NT	-0.0985025	36	0.481428	0.768495	0.0990099	0.230802
OG0001916_final_align_NT	-0.098211	34	0.495851	0.776561	0.100394	0.232985
OG0003095_final_align_NT	-0.098211	34	0.495851	0.776561	0.811508	0.895279
OG0001071_final_align_NT	-0.0981214	37	0.47678	0.76447	0.00198807	0.0142455
OG0005089_final_align_NT	-0.097997	40	0.459096	0.755433	0.0119522	0.0517803
OG0004909_final_align_NT	-0.097997	40	0.459096	0.755433	0.295409	0.481339
OG0003751_final_align_NT	-0.097997	40	0.459096	0.755433	0.549603	0.718553
OG0001570_final_align_NT	-0.0979624	39	0.465209	0.757912	0.664694	0.802179
OG0002280_final_align_NT	-0.0977802	41	0.45426	0.753125	0.0687623	0.180252
OG0002559_final_align_NT	-0.0974696	40	0.461517	0.757912	0.192079	0.364732
OG0002318_final_align_NT	-0.0974278	43	0.444587	0.745473	0.141717	0.296523
OG0003754_final_align_NT	-0.0973329	25	0.566877	0.82435	0.215139	0.392601
OG0005965_final_align_NT	-0.0969694	47	0.42542	0.726897	0.0687623	0.180252
OG0004690_final_align_NT	-0.0968169	41	0.458719	0.755433	0.387914	0.583903
OG0003140_final_align_NT	-0.0965952	46	0.432382	0.733839	0.0978474	0.228603
OG0005951_final_align_NT	-0.096578	46	0.432464	0.733839	0.0477137	0.137615
OG0005796_final_align_NT	-0.0965247	37	0.483981	0.769056	0.412229	0.608166
OG0004350_final_align_NT	-0.0964757	46	0.432951	0.733851	0.165669	0.328836
OG0005894_final_align_NT	-0.0961776	29	0.539991	0.808252	0.0398406	0.120944
OG0005348_final_align_NT	-0.0959122	39	0.474601	0.76349	0.477046	0.663842
OG0002128_final_align_NT	-0.0954357	38	0.482801	0.768939	0.0795229	0.199669
OG0004609_final_align_NT	-0.0953463	36	0.495587	0.776561	0.0355731	0.113616
OG0003624_final_align_NT	-0.0950146	40	0.472878	0.762753	0.357143	0.551323
OG0005343_final_align_NT	-0.0949289	30	0.537949	0.807989	0.0019802	0.0142455
OG0003176_final_align_NT	-0.0946478	38	0.486422	0.771414	0.836327	0.909892
OG0005829_final_align_NT	-0.0944286	45	0.447998	0.7475	0.217131	0.395198
OG0001250_final_align_NT	-0.0942881	41	0.470537	0.762363	0.2393	0.420135
OG0002420_final_align_NT	-0.0942536	39	0.482275	0.76873	0.655446	0.797169
OG0001672_final_align_NT	-0.0941647	30	0.541226	0.808252	0.451292	0.641975
OG0000757_final_align_NT	-0.0941441	38	0.488744	0.772208	0.0457256	0.133262
OG0005305_final_align_NT	-0.0939618	37	0.495663	0.776561	0.837624	0.909993
OG0002250_final_align_NT	-0.0938365	40	0.478383	0.765707	0.121514	0.265168
OG0001270_final_align_NT	-0.0937958	31	0.535724	0.807558	0.236686	0.417835
OG0003960_final_align_NT	-0.0936975	36	0.503071	0.782482	0.597222	0.750897
OG0004578_final_align_NT	-0.0936382	46	0.446604	0.745473	0.732143	0.846483
OG0003345_final_align_NT	-0.0935447	34	0.516548	0.792992	0.11332	0.252442
OG0004831_final_align_NT	-0.0935414	36	0.503782	0.782482	0.864811	0.924884
OG0001314_final_align_NT	-0.0930258	42	0.470913	0.762363	0.0199203	0.0752064
OG0001466_final_align_NT	-0.0930258	42	0.470913	0.762363	0.541667	0.714289
OG0002732_final_align_NT	-0.0929353	39	0.488422	0.772208	0.0396825	0.120944
OG0005406_final_align_NT	-0.0929353	39	0.488422	0.772208	0.688492	0.817482
OG0001028_final_align_NT	-0.0926731	24	0.593803	0.838679	0.674651	0.809425
OG0005769_final_align_NT	-0.0921651	44	0.464214	0.757912	0.0524272	0.148247
OG0002550_final_align_NT	-0.0919733	44	0.465145	0.757912	0.14741	0.304162
OG0003786_final_align_NT	-0.0919733	44	0.465145	0.757912	0.858566	0.921819
OG0005007_final_align_NT	-0.0919526	41	0.4816	0.768495	0.275591	0.461681
OG0004541_final_align_NT	-0.0918064	43	0.471302	0.762363	0.698039	0.825343
OG0000979_final_align_NT	-0.0916516	37	0.506321	0.784515	0.011976	0.0517803
OG0002284_final_align_NT	-0.0913602	40	0.49007	0.773717	0.840237	0.911058
OG0004560_final_align_NT	-0.0909326	43	0.475533	0.76349	0.0968379	0.227905
OG0004126_final_align_NT	-0.0909326	43	0.475533	0.76349	0.687129	0.816872
OG0001987_final_align_NT	-0.0909326	43	0.475533	0.76349	0.881188	0.935505
OG0002712_final_align_NT	-0.0908007	46	0.460499	0.757144	0.115768	0.25598
OG0004130_final_align_NT	-0.090601	40	0.493684	0.776188	0.285433	0.472666
OG0002574_final_align_NT	-0.0905327	38	0.505571	0.783644	0.705765	0.828862
OG0005839_final_align_NT	-0.0903264	39	0.500711	0.779882	0.520958	0.698634
OG0001698_final_align_NT	-0.0903264	39	0.500711	0.779882	0.759443	0.864616
OG0002745_final_align_NT	-0.0902289	42	0.484355	0.769063	0.0379242	0.117087
OG0004995_final_align_NT	-0.0902289	42	0.484355	0.769063	0.154902	0.314329
OG0004571_final_align_NT	-0.0900831	40	0.496157	0.776561	0.444444	0.636579
OG0002268_final_align_NT	-0.0900831	40	0.496157	0.776561	0.491089	0.675675
OG0004206_final_align_NT	-0.0900831	40	0.496157	0.776561	0.964143	0.980228
OG0001561_final_align_NT	-0.0898084	41	0.49188	0.774813	0.338645	0.531029
OG0004965_final_align_NT	-0.0897525	42	0.486664	0.771414	0.0695825	0.181036
OG0004425_final_align_NT	-0.0897525	42	0.486664	0.771414	0.404339	0.600373
OG0001147_final_align_NT	-0.0895891	37	0.515936	0.792655	0.414343	0.609664
OG0002716_final_align_NT	-0.0894345	34	0.535143	0.807267	0.521569	0.699227
OG0001018_final_align_NT	-0.0894345	34	0.535143	0.807267	0.751468	0.860026
OG0003831_final_align_NT	-0.0892107	36	0.523735	0.798944	0.491159	0.675675
OG0005345_final_align_NT	-0.0888925	36	0.525217	0.798944	0.0410959	0.124573
OG0004200_final_align_NT	-0.0888886	47	0.465004	0.757912	0.759369	0.864616
OG0001799_final_align_NT	-0.0888869	31	0.557284	0.8187	0.331337	0.522178
OG0003153_final_align_NT	-0.0888361	35	0.531615	0.805441	0.681729	0.813935
OG0002911_final_align_NT	-0.0885615	17	0.67329	0.876686	0.873767	0.930946
OG0004110_final_align_NT	-0.0885268	45	0.476877	0.76447	0.0678643	0.178235
OG0002383_final_align_NT	-0.088416	41	0.498619	0.778951	0.086444	0.210087
OG0005845_final_align_NT	-0.0881956	46	0.473466	0.763407	0.0215686	0.0806993
OG0000999_final_align_NT	-0.0881557	35	0.534763	0.807267	0.808383	0.894815
OG0004338_final_align_NT	-0.0877497	37	0.524591	0.798944	0.0339321	0.109212
OG0003412_final_align_NT	-0.0877497	37	0.524591	0.798944	0.663366	0.801447
OG0000870_final_align_NT	-0.0877269	33	0.549316	0.813339	0.810078	0.895279
OG0005160_final_align_NT	-0.087685	43	0.491438	0.774813	0.851779	0.91887
OG0004309_final_align_NT	-0.0875175	49	0.46225	0.757912	0.0316206	0.104728
OG0002164_final_align_NT	-0.0874038	45	0.482485	0.76873	0.821782	0.900803
OG0004785_final_align_NT	-0.0873038	41	0.504036	0.782482	0.163743	0.326702
OG0004886_final_align_NT	-0.0873038	41	0.504036	0.782482	0.860279	0.922532
OG0002197_final_align_NT	-0.0868871	42	0.500683	0.779882	0.489022	0.6738
OG0005941_final_align_NT	-0.0868871	42	0.500683	0.779882	0.633528	0.779612
OG0002374_final_align_NT	-0.0865874	27	0.595423	0.83927	0.506931	0.68764
OG0005011_final_align_NT	-0.0865181	25	0.610733	0.848095	0.0333333	0.108882
OG0004089_final_align_NT	-0.0865014	44	0.492116	0.774893	0.0345489	0.111111
OG0004387_final_align_NT	-0.0864586	43	0.497518	0.777815	0.118343	0.260155
OG0002497_final_align_NT	-0.0864176	38	0.52511	0.798944	0.790837	0.883702
OG0004061_final_align_NT	-0.0863657	42	0.503257	0.782482	0.427435	0.621399
OG0001620_final_align_NT	-0.0862657	36	0.537532	0.807989	0.37525	0.571652
OG0004256_final_align_NT	-0.0862161	41	0.509364	0.786015	0.1917	0.364177
OG0002301_final_align_NT	-0.0862161	41	0.509364	0.786015	0.202381	0.377585
OG0003804_final_align_NT	-0.0862161	41	0.509364	0.786015	0.42515	0.619589
OG0001753_final_align_NT	-0.0860876	33	0.556804	0.8187	0.0887574	0.213962
OG0001034_final_align_NT	-0.0857757	38	0.528191	0.802589	0.0856574	0.208418
OG0000953_final_align_NT	-0.0856744	32	0.565087	0.824102	0.639764	0.783354
OG0001588_final_align_NT	-0.0852503	36	0.542331	0.808825	0.00392927	0.023501
OG0001365_final_align_NT	-0.0852503	36	0.542331	0.808825	0.102564	0.236442
OG0004513_final_align_NT	-0.0852503	36	0.542331	0.808825	0.958416	0.976539
OG0003400_final_align_NT	-0.0850131	37	0.537603	0.807989	0.452569	0.643352
OG0004591_final_align_NT	-0.0848793	41	0.515952	0.792655	0.580838	0.739217
OG0003413_final_align_NT	-0.0848793	41	0.515952	0.792655	0.662028	0.801397
OG0004545_final_align_NT	-0.0848793	41	0.515952	0.792655	0.847222	0.916249
OG0004948_final_align_NT	-0.0847629	32	0.569233	0.825149	0.752988	0.860794
OG0004617_final_align_NT	-0.0845577	37	0.539784	0.808252	0.00792079	0.0386947
OG0003844_final_align_NT	-0.0845154	36	0.545817	0.810172	0.139442	0.292646
OG0001706_final_align_NT	-0.0845154	36	0.545817	0.810172	0.588469	0.745061
OG0003994_final_align_NT	-0.0844903	45	0.497201	0.777815	0.526839	0.703803
OG0001316_final_align_NT	-0.0842597	39	0.529909	0.804027	0.0159681	0.0641802
OG0004669_final_align_NT	-0.0842374	29	0.591444	0.838103	0.28827	0.475846
OG0005126_final_align_NT	-0.0839232	39	0.531554	0.805441	0.482072	0.668421
OG0001493_final_align_NT	-0.0839232	39	0.531554	0.805441	0.900794	0.946674
OG0001930_final_align_NT	-0.0839008	35	0.554661	0.816577	0.516832	0.696912
OG0002224_final_align_NT	-0.0838116	41	0.521245	0.797559	0.064833	0.172447
OG0004413_final_align_NT	-0.0835453	42	0.517299	0.79356	0.188605	0.360434
OG0004430_final_align_NT	-0.0835453	42	0.517299	0.79356	0.634051	0.779972
OG0003905_final_align_NT	-0.0834662	44	0.507431	0.785075	0.596929	0.750754
OG0003119_final_align_NT	-0.0833622	37	0.545531	0.810172	0.885375	0.937562
OG0004094_final_align_NT	-0.083205	40	0.529619	0.80388	0.146825	0.303405
OG0003949_final_align_NT	-0.0829486	44	0.510068	0.78681	0.206349	0.381911
OG0005614_final_align_NT	-0.0825959	46	0.502006	0.781607	0.00980392	0.0455107
OG0004167_final_align_NT	-0.0825762	40	0.532735	0.80626	0.839844	0.910953
OG0002118_final_align_NT	-0.0825762	40	0.532735	0.80626	0.864811	0.924884
OG0001298_final_align_NT	-0.0823024	38	0.545028	0.810155	0.00595238	0.031473
OG0001341_final_align_NT	-0.0822849	34	0.568274	0.824533	0.0335306	0.109099
OG0002908_final_align_NT	-0.082244	33	0.574552	0.829081	0.00195695	0.0142455
OG0000804_final_align_NT	-0.0821803	40	0.534701	0.807267	0.922156	0.957296
OG0005881_final_align_NT	-0.0820576	37	0.551837	0.814756	0.122772	0.267075
OG0004237_final_align_NT	-0.0817676	26	0.62317	0.850482	0.60757	0.760009
OG0005519_final_align_NT	-0.0817254	36	0.559153	0.8187	0.294235	0.479988
OG0004223_final_align_NT	-0.0815835	48	0.497782	0.777936	0.281188	0.468235
OG0005296_final_align_NT	-0.0815769	45	0.512152	0.788628	0.083499	0.206022
OG0003868_final_align_NT	-0.0815769	45	0.512152	0.788628	0.446809	0.638648
OG0003410_final_align_NT	-0.0813427	41	0.533592	0.807264	0.249012	0.432091
OG0001727_final_align_NT	-0.0813184	39	0.54437	0.810045	0.163673	0.326702
OG0004045_final_align_NT	-0.0813184	39	0.54437	0.810045	0.768317	0.869895
OG0001066_final_align_NT	-0.0811998	26	0.625585	0.851347	0.0950495	0.224584
OG0003349_final_align_NT	-0.0811898	43	0.524086	0.798944	0.0878244	0.211836
OG0005643_final_align_NT	-0.0805387	37	0.559222	0.8187	0.0136452	0.0582355
OG0000729_final_align_NT	-0.0805387	37	0.559222	0.8187	0.557769	0.725134
OG0004253_final_align_NT	-0.0799268	39	0.55128	0.814595	0.120079	0.263
OG0005276_final_align_NT	-0.0799268	39	0.55128	0.814595	0.688623	0.817482
OG0001448_final_align_NT	-0.0797658	32	0.592217	0.838394	0.839921	0.910953
OG0002048_final_align_NT	-0.0795919	42	0.537318	0.807989	0.176817	0.344455
OG0005058_final_align_NT	-0.079507	40	0.548073	0.812076	0.241517	0.422959
OG0000645_final_align_NT	-0.0792135	34	0.582802	0.834175	0.614314	0.764773
OG0001408_final_align_NT	-0.0790314	41	0.545283	0.810172	0.0455446	0.133027
OG0001181_final_align_NT	-0.0789747	37	0.566877	0.82435	0.00198807	0.0142455
OG0002208_final_align_NT	-0.0789747	37	0.566877	0.82435	0.561753	0.728033
OG0003004_final_align_NT	-0.0780214	32	0.60034	0.843065	0.0392157	0.120717
OG0002677_final_align_NT	-0.0779422	43	0.540818	0.808252	0.123288	0.267916
OG0004497_final_align_NT	-0.0779422	43	0.540818	0.808252	0.188119	0.359834
OG0003172_final_align_NT	-0.0778061	41	0.551533	0.814595	0.130952	0.279759
OG0005356_final_align_NT	-0.0777844	35	0.583882	0.835148	0.50497	0.686497
OG0003279_final_align_NT	-0.0776966	42	0.547051	0.811716	0.00194932	0.0142455
OG0003468_final_align_NT	-0.0771851	36	0.581188	0.833966	0.853175	0.919822
OG0002838_final_align_NT	-0.0769891	33	0.59924	0.842372	0.387226	0.583477
OG0001020_final_align_NT	-0.0768683	38	0.571892	0.827368	0.454365	0.644148
OG0003532_final_align_NT	-0.0768273	41	0.556549	0.8187	0.459406	0.648646
OG0000988_final_align_NT	-0.0768025	31	0.61209	0.848095	0.0258449	0.0905505
OG0005391_final_align_NT	-0.0767907	37	0.577651	0.83163	0.854582	0.920387
OG0003108_final_align_NT	-0.0767232	45	0.537571	0.807989	0.126733	0.273548
OG0001902_final_align_NT	-0.0765997	39	0.567972	0.824533	0.99004	0.994134
OG0005939_final_align_NT	-0.0765099	35	0.590061	0.837394	0.639442	0.78319
OG0005547_final_align_NT	-0.0764776	47	0.529599	0.80388	0.0179283	0.0697153
OG0002833_final_align_NT	-0.0763975	46	0.534628	0.807267	0.785288	0.882166
OG0003483_final_align_NT	-0.076205	42	0.554772	0.816577	0.383104	0.578962
OG0003676_final_align_NT	-0.076205	42	0.554772	0.816577	0.570297	0.732285
OG0001820_final_align_NT	-0.076205	42	0.554772	0.816577	0.666667	0.802619
OG0001346_final_align_NT	-0.0760644	37	0.581255	0.833966	0.0533597	0.150171
OG0005317_final_align_NT	-0.0760644	37	0.581255	0.833966	0.700599	0.826286
OG0001885_final_align_NT	-0.076034	36	0.586839	0.835648	0.0019802	0.0142455
OG0003165_final_align_NT	-0.076034	36	0.586839	0.835648	0.684825	0.815681
OG0002436_final_align_NT	-0.0759961	34	0.598203	0.841482	0.375	0.571481
OG0003425_final_align_NT	-0.075809	40	0.566839	0.82435	0.187377	0.359074
OG0005127_final_align_NT	-0.075809	40	0.566839	0.82435	0.702595	0.82747
OG0003902_final_align_NT	-0.075737	42	0.557206	0.8187	0.578218	0.737458
OG0001300_final_align_NT	-0.0756939	35	0.594032	0.838679	0.882236	0.935664
OG0003991_final_align_NT	-0.0750366	31	0.620294	0.849045	0.0389864	0.120278
OG0001085_final_align_NT	-0.0747325	28	0.640269	0.861129	0.302187	0.489893
OG0004945_final_align_NT	-0.0746946	43	0.557812	0.8187	0.107632	0.244608
OG0003656_final_align_NT	-0.0746175	39	0.578031	0.83163	0.16501	0.328326
OG0004849_final_align_NT	-0.0746175	39	0.578031	0.83163	0.776892	0.875887
OG0003529_final_align_NT	-0.0745872	37	0.588616	0.836454	0.738614	0.850661
OG0003048_final_align_NT	-0.0743903	42	0.564237	0.823926	0.334653	0.526552
OG0003209_final_align_NT	-0.0742694	41	0.569764	0.825149	0.00197239	0.0142455
OG0004380_final_align_NT	-0.0742694	41	0.569764	0.825149	0.0796813	0.199826
OG0002788_final_align_NT	-0.0742694	41	0.569764	0.825149	0.264414	0.449827
OG0002227_final_align_NT	-0.07418	30	0.630307	0.854842	0.013834	0.0582355
OG0003658_final_align_NT	-0.0740722	38	0.585957	0.835648	0.0139165	0.0582355
OG0005766_final_align_NT	-0.07396	26	0.656721	0.870338	0.0196078	0.0752064
OG0003213_final_align_NT	-0.0737723	45	0.553329	0.816491	0.0139442	0.0582355
OG0000937_final_align_NT	-0.0734718	39	0.583882	0.835148	0.568862	0.732005
OG0003623_final_align_NT	-0.0730882	40	0.58084	0.833966	0.0314961	0.104728
OG0004544_final_align_NT	-0.0728365	45	0.558373	0.8187	0.0828402	0.205278
OG0003728_final_align_NT	-0.072812	43	0.567781	0.824533	0.477495	0.663842
OG0004732_final_align_NT	-0.072812	43	0.567781	0.824533	0.663386	0.801447
OG0004871_final_align_NT	-0.072757	34	0.613893	0.848095	0.0974155	0.228603
OG0002558_final_align_NT	-0.072757	34	0.613893	0.848095	0.303393	0.490894
OG0005986_final_align_NT	-0.0727359	33	0.619568	0.849045	0.011976	0.0517803
OG0005810_final_align_NT	-0.0727359	33	0.619568	0.849045	0.468127	0.655851
OG0003267_final_align_NT	-0.0727359	33	0.619568	0.849045	0.733202	0.847237
OG0004832_final_align_NT	-0.0727359	33	0.619568	0.849045	0.954455	0.974656
OG0001534_final_align_NT	-0.0727243	35	0.608587	0.848095	0.27112	0.456392
OG0005975_final_align_NT	-0.0727243	35	0.608587	0.848095	0.848606	0.917031
OG0003458_final_align_NT	-0.0726539	32	0.625642	0.851347	0.792415	0.884754
OG0002089_final_align_NT	-0.0725245	37	0.598968	0.842274	0.868263	0.926978
OG0002234_final_align_NT	-0.0723692	38	0.594601	0.838679	0.512671	0.693545
OG0002007_final_align_NT	-0.0722944	42	0.575264	0.829081	0.125	0.270931
OG0003011_final_align_NT	-0.072111	40	0.585908	0.835648	0.227723	0.407885
OG0003218_final_align_NT	-0.0720082	25	0.671814	0.876686	0.689861	0.818486
OG0005555_final_align_NT	-0.0719862	29	0.646462	0.862893	0.437376	0.630136
OG0000828_final_align_NT	-0.0719341	39	0.591779	0.838103	0.0394477	0.120944
OG0001692_final_align_NT	-0.0719341	39	0.591779	0.838103	0.722772	0.840872
OG0001863_final_align_NT	-0.0717797	32	0.629807	0.854503	0.74761	0.857232
OG0001053_final_align_NT	-0.0717281	35	0.613505	0.848095	0.162109	0.324998
OG0001795_final_align_NT	-0.0712781	33	0.626604	0.851544	0.569721	0.732155
OG0003464_final_align_NT	-0.0707328	41	0.588279	0.836454	0.631373	0.778233
OG0001697_final_align_NT	-0.0707328	41	0.588279	0.836454	0.738614	0.850661
OG0001804_final_align_NT	-0.0707133	40	0.593192	0.838394	0.00198413	0.0142455
OG0005534_final_align_NT	-0.0706599	44	0.5747	0.829081	0.469903	0.657809
OG0002043_final_align_NT	-0.0704295	36	0.614706	0.848657	0.117764	0.259156
OG0004575_final_align_NT	-0.0704295	36	0.614706	0.848657	0.66998	0.805445
OG0002311_final_align_NT	-0.0701998	37	0.610733	0.848095	0.789683	0.883578
OG0003906_final_align_NT	-0.070178	42	0.586502	0.835648	0.161677	0.324287
OG0005772_final_align_NT	-0.070178	42	0.586502	0.835648	0.567729	0.731919
OG0003300_final_align_NT	-0.070178	42	0.586502	0.835648	0.799205	0.889713
OG0004282_final_align_NT	-0.0701491	44	0.577469	0.83163	0.42515	0.619589
OG0002991_final_align_NT	-0.0700334	47	0.564852	0.824102	0.0612648	0.165598
OG0001102_final_align_NT	-0.0699571	38	0.606942	0.847656	0.316103	0.504766
OG0002632_final_align_NT	-0.069843	41	0.59298	0.838394	0.0772277	0.1952
OG0005084_final_align_NT	-0.0697015	39	0.603332	0.844827	0.778884	0.877166
OG0004118_final_align_NT	-0.0697015	39	0.603332	0.844827	0.934524	0.962941
OG0005211_final_align_NT	-0.0691011	37	0.616328	0.849045	0.373253	0.570279
OG0005817_final_align_NT	-0.0691011	37	0.616328	0.849045	0.441352	0.633533
OG0003699_final_align_NT	-0.0691011	37	0.616328	0.849045	0.627953	0.775958
OG0005663_final_align_NT	-0.0690947	35	0.626589	0.851544	0.488095	0.672968
OG0005110_final_align_NT	-0.0688518	42	0.593595	0.838679	0.0277778	0.0954798
OG0002483_final_align_NT	-0.068413	40	0.605269	0.846848	0.932673	0.961985
OG0005873_final_align_NT	-0.0682544	41	0.601417	0.844209	0.0758483	0.192766
OG0004076_final_align_NT	-0.0681994	43	0.59256	0.838394	0.122568	0.267049
OG0003736_final_align_NT	-0.0679378	39	0.612529	0.848095	0.211881	0.388698
OG0005529_final_align_NT	-0.0679378	39	0.612529	0.848095	0.803502	0.892105
OG0005607_final_align_NT	-0.0678705	45	0.585508	0.835648	0.719682	0.839059
OG0004728_final_align_NT	-0.0678431	38	0.617851	0.849045	0.4334	0.627008
OG0003091_final_align_NT	-0.0677003	33	0.644015	0.862893	0.169323	0.333998
OG0002373_final_align_NT	-0.0671408	33	0.646756	0.862893	0.118812	0.260773
OG0004109_final_align_NT	-0.0671408	33	0.646756	0.862893	0.376494	0.572645
OG0004967_final_align_NT	-0.067008	38	0.622184	0.850482	0.00392927	0.023501
OG0004353_final_align_NT	-0.0668153	36	0.632981	0.85578	0.866267	0.925558
OG0003693_final_align_NT	-0.0662702	23	0.709388	0.892149	0.141221	0.295784
OG0003633_final_align_NT	-0.0662641	30	0.667243	0.875376	0.802348	0.89136
OG0003129_final_align_NT	-0.0660443	42	0.608739	0.848095	0.304175	0.491396
OG0002521_final_align_NT	-0.0657794	40	0.61923	0.849045	0.00782779	0.0386947
OG0004268_final_align_NT	-0.0657794	40	0.61923	0.849045	0.100791	0.233776
OG0004249_final_align_NT	-0.0657794	40	0.61923	0.849045	0.195652	0.369242
OG0003451_final_align_NT	-0.0657794	40	0.61923	0.849045	0.59127	0.746572
OG0005236_final_align_NT	-0.0654092	42	0.612188	0.848095	0.0198807	0.0752064
OG0001401_final_align_NT	-0.0653083	39	0.626354	0.851544	0.483235	0.669366
OG0005233_final_align_NT	-0.065263	46	0.595796	0.839513	0.656863	0.797496
OG0002889_final_align_NT	-0.0649518	43	0.610299	0.848095	0.0451866	0.132913
OG0002467_final_align_NT	-0.0649518	43	0.610299	0.848095	0.0558882	0.154676
OG0005374_final_align_NT	-0.0649518	43	0.610299	0.848095	0.166994	0.330656
OG0005148_final_align_NT	-0.0649518	43	0.610299	0.848095	0.220676	0.399431
OG0001114_final_align_NT	-0.0648548	38	0.633417	0.85578	0.71627	0.83625
OG0002310_final_align_NT	-0.0648086	29	0.679644	0.878729	0.535857	0.710385
OG0001205_final_align_NT	-0.0646621	41	0.620691	0.849045	0.19685	0.370416
OG0003972_final_align_NT	-0.0639922	37	0.642636	0.862613	0.6	0.75348
OG0000966_final_align_NT	-0.0637641	32	0.668524	0.875718	0.134653	0.285616
OG0001541_final_align_NT	-0.0637641	32	0.668524	0.875718	0.70495	0.82864
OG0001510_final_align_NT	-0.0634944	42	0.622641	0.850482	0.420432	0.615295
OG0003833_final_align_NT	-0.0631309	33	0.666539	0.875002	0.729249	0.844543
OG0005370_final_align_NT	-0.0629969	46	0.608626	0.848095	0.428008	0.622014
OG0003146_final_align_NT	-0.0629469	38	0.643441	0.862613	0.019802	0.0752064
OG0005869_final_align_NT	-0.0629253	45	0.613123	0.848095	0.205941	0.381324
OG0001614_final_align_NT	-0.0627591	43	0.622407	0.850482	0.890438	0.940057
OG0004554_final_align_NT	-0.0625076	40	0.636766	0.859924	0.857143	0.921545
OG0003941_final_align_NT	-0.0623631	34	0.665414	0.874077	0.00198413	0.0142455
OG0004411_final_align_NT	-0.0621643	35	0.66158	0.873168	0.043222	0.129024
OG0003167_final_align_NT	-0.0619687	45	0.61853	0.849045	0.694118	0.822132
OG0002593_final_align_NT	-0.0619666	42	0.631035	0.855057	0.0878244	0.211836
OG0003487_final_align_NT	-0.0619527	47	0.610592	0.848095	0.492063	0.676595
OG0004838_final_align_NT	-0.0617268	38	0.649886	0.86562	0.543651	0.714806
OG0002062_final_align_NT	-0.0617042	43	0.628269	0.852972	0.508876	0.689674
OG0002141_final_align_NT	-0.0615371	31	0.684521	0.87951	0.0377734	0.117087
OG0004448_final_align_NT	-0.0614434	44	0.625585	0.851347	0.0569745	0.156953
OG0001447_final_align_NT	-0.0614248	37	0.656031	0.869977	0.984064	0.991388
OG0003444_final_align_NT	-0.0612797	39	0.647792	0.863722	0.930417	0.961801
OG0004052_final_align_NT	-0.0611826	45	0.62299	0.850482	0.735178	0.848345
OG0005847_final_align_NT	-0.0610501	34	0.672044	0.876686	0.50497	0.686497
OG0001185_final_align_NT	-0.0610389	36	0.662654	0.873816	0.497018	0.679665
OG0003828_final_align_NT	-0.061017	40	0.644824	0.862893	0.133072	0.282694
OG0002616_final_align_NT	-0.061017	40	0.644824	0.862893	0.283433	0.470657
OG0004699_final_align_NT	-0.061017	40	0.644824	0.862893	0.586614	0.743842
OG0004072_final_align_NT	-0.060959	48	0.612444	0.848095	0.138614	0.291348
OG0005453_final_align_NT	-0.0608412	43	0.633082	0.85578	0.52975	0.705604
OG0001619_final_align_NT	-0.0606966	24	0.726857	0.898794	0.233068	0.413373
OG0003681_final_align_NT	-0.0606707	38	0.655486	0.869531	0.282869	0.470347
OG0004414_final_align_NT	-0.0606707	38	0.655486	0.869531	0.878486	0.933826
OG0000956_final_align_NT	-0.0606112	27	0.710119	0.892149	0.864865	0.924884
OG0001409_final_align_NT	-0.0606092	36	0.664884	0.873816	0.950199	0.973318
OG0005777_final_align_NT	-0.0605551	35	0.669815	0.875718	0.0358566	0.113823
OG0000768_final_align_NT	-0.0605551	35	0.669815	0.875718	0.0925197	0.22023
OG0003777_final_align_NT	-0.0605551	35	0.669815	0.875718	0.443787	0.635856
OG0002530_final_align_NT	-0.0604635	37	0.661076	0.873055	0.857426	0.921545
OG0004288_final_align_NT	-0.0603122	33	0.680585	0.879045	0.76494	0.868029
OG0004517_final_align_NT	-0.060197	46	0.624644	0.851187	0.880478	0.934989
OG0003978_final_align_NT	-0.0601526	42	0.641065	0.861922	0.356574	0.551056
OG0003448_final_align_NT	-0.060149	43	0.636954	0.859924	0.639216	0.783143
OG0001632_final_align_NT	-0.0601229	41	0.645421	0.862893	0.320792	0.509745
OG0004276_final_align_NT	-0.0601229	41	0.645421	0.862893	0.374753	0.571314
OG0001044_final_align_NT	-0.0599564	34	0.677585	0.878729	0.676587	0.810117
OG0004378_final_align_NT	-0.0594061	23	0.738322	0.903236	0.288802	0.47604
OG0002359_final_align_NT	-0.0593666	41	0.649581	0.865554	0.00195312	0.0142455
OG0005857_final_align_NT	-0.0593217	31	0.695299	0.888684	0.237255	0.418484
OG0002058_final_align_NT	-0.0592705	42	0.645965	0.862893	0.154455	0.313728
OG0001596_final_align_NT	-0.0592241	35	0.676657	0.878729	0.2251	0.405277
OG0002375_final_align_NT	-0.0590239	36	0.673135	0.876686	1	1
OG0005506_final_align_NT	-0.0589085	39	0.660549	0.872913	0.360558	0.55536
OG0005315_final_align_NT	-0.0588858	38	0.664994	0.873816	0.111554	0.250246
OG0004569_final_align_NT	-0.0584567	43	0.646462	0.862893	0.402367	0.598132
OG0005970_final_align_NT	-0.0583713	44	0.642968	0.862613	0.0914513	0.21856
OG0001645_final_align_NT	-0.0583713	44	0.642968	0.862613	0.149701	0.307517
OG0001560_final_align_NT	-0.0580846	39	0.665006	0.873816	0.450397	0.641577
OG0001836_final_align_NT	-0.0576018	31	0.703708	0.891644	0.941061	0.967047
OG0005595_final_align_NT	-0.0576015	36	0.680571	0.879045	0.563492	0.728033
OG0002494_final_align_NT	-0.0573582	47	0.637309	0.859924	0.203557	0.378321
OG0001577_final_align_NT	-0.057319	40	0.664995	0.873816	0.317365	0.505994
OG0005807_final_align_NT	-0.0570373	37	0.679178	0.878729	0.885149	0.93756
OG0004305_final_align_NT	-0.0568108	42	0.659713	0.872638	0.0618762	0.166602
OG0004540_final_align_NT	-0.0568108	42	0.659713	0.872638	0.0918164	0.21868
OG0005274_final_align_NT	-0.0568108	42	0.659713	0.872638	0.668651	0.804543
OG0004835_final_align_NT	-0.0566805	30	0.713056	0.892766	0.197605	0.371166
OG0002647_final_align_NT	-0.0565862	41	0.664967	0.873816	0.986139	0.992089
OG0003418_final_align_NT	-0.0564865	38	0.67786	0.878729	0.671937	0.807099
OG0003732_final_align_NT	-0.0563436	36	0.687174	0.881003	0.163673	0.326702
OG0001321_final_align_NT	-0.0563019	40	0.670587	0.876177	0.0178218	0.0697153
OG0001100_final_align_NT	-0.0562775	31	0.710209	0.892149	0.0316206	0.104728
OG0000758_final_align_NT	-0.0562775	31	0.710209	0.892149	0.582834	0.740842
OG0003616_final_align_NT	-0.0561446	37	0.683925	0.87951	0.0509804	0.145339
OG0004039_final_align_NT	-0.0561446	37	0.683925	0.87951	0.818725	0.899907
OG0001924_final_align_NT	-0.0558837	42	0.664924	0.873816	0.0756972	0.192499
OG0005900_final_align_NT	-0.0558837	42	0.664924	0.873816	0.534247	0.709467
OG0002162_final_align_NT	-0.0558744	41	0.668929	0.875718	0.676471	0.810117
OG0003988_final_align_NT	-0.0555089	35	0.695895	0.888684	0.311765	0.499975
OG0003462_final_align_NT	-0.0553557	45	0.656466	0.870277	1	1
OG0002096_final_align_NT	-0.0552991	44	0.660549	0.872913	0.0838323	0.206022
OG0001800_final_align_NT	-0.0552091	43	0.664869	0.873816	0.356436	0.551047
OG0004698_final_align_NT	-0.0552091	43	0.664869	0.873816	0.54491	0.715559
OG0004240_final_align_NT	-0.0549909	37	0.69008	0.883913	0.598802	0.752444
OG0002478_final_align_NT	-0.0549813	39	0.681895	0.879297	0.00796813	0.0386947
OG0000974_final_align_NT	-0.0548293	33	0.708225	0.892147	0.300589	0.488443
OG0003130_final_align_NT	-0.0545973	46	0.657213	0.870713	0.311377	0.499546
OG0004139_final_align_NT	-0.0545058	34	0.705457	0.891644	0.287425	0.474827
OG0005471_final_align_NT	-0.0544836	36	0.69698	0.888684	0.25498	0.43807
OG0003192_final_align_NT	-0.0544113	42	0.673234	0.876686	0.0179283	0.0697153
OG0001991_final_align_NT	-0.0543583	36	0.697643	0.888684	0.0337972	0.109212
OG0003031_final_align_NT	-0.0542829	50	0.644947	0.862893	0.177291	0.344659
OG0001839_final_align_NT	-0.0542451	30	0.724873	0.898794	0.0419162	0.125418
OG0004970_final_align_NT	-0.0542451	30	0.724873	0.898794	0.738523	0.850661
OG0004301_final_align_NT	-0.0541332	27	0.739912	0.904006	0.836653	0.909892
OG0005808_final_align_NT	-0.0539792	33	0.712547	0.892396	0.622568	0.771592
OG0004438_final_align_NT	-0.0538175	43	0.67282	0.876686	0.787698	0.882789
OG0000616_final_align_NT	-0.0536925	37	0.697031	0.888684	0.721344	0.840056
OG0005516_final_align_NT	-0.0534966	38	0.694026	0.887331	0.00784314	0.0386947
OG0002337_final_align_NT	-0.0534966	38	0.694026	0.887331	0.277778	0.464411
OG0002675_final_align_NT	-0.0534966	38	0.694026	0.887331	0.628743	0.776014
OG0001421_final_align_NT	-0.0533312	35	0.707264	0.891644	0.00199601	0.0142455
OG0004944_final_align_NT	-0.0531149	44	0.673164	0.876686	0.0429688	0.128475
OG0001929_final_align_NT	-0.0530496	41	0.684743	0.87951	0.958084	0.976539
OG0001272_final_align_NT	-0.0528498	43	0.67837	0.878729	0.168317	0.332486
OG0005967_final_align_NT	-0.0526498	37	0.702631	0.891644	0.229703	0.410131
OG0001377_final_align_NT	-0.0526006	35	0.711092	0.892183	0.457086	0.646685
OG0001630_final_align_NT	-0.0526006	35	0.711092	0.892183	0.952096	0.973974
OG0001616_final_align_NT	-0.0523823	41	0.6885	0.88216	0.157791	0.318023
OG0004500_final_align_NT	-0.0523137	30	0.734292	0.901481	0.650099	0.794143
OG0001557_final_align_NT	-0.0523023	38	0.700522	0.890719	0.303922	0.491396
OG0004676_final_align_NT	-0.0522269	44	0.678319	0.878729	0.390438	0.586784
OG0005477_final_align_NT	-0.0522269	44	0.678319	0.878729	0.730539	0.845567
OG0004064_final_align_NT	-0.0519615	43	0.683481	0.87951	0.515686	0.695901
OG0003984_final_align_NT	-0.051788	29	0.741413	0.905158	0.587786	0.744648
OG0004241_final_align_NT	-0.0516483	36	0.712026	0.892396	0.439364	0.631908
OG0004933_final_align_NT	-0.0514427	44	0.682885	0.87951	0.0896414	0.215287
OG0002973_final_align_NT	-0.0512347	43	0.687673	0.881372	0.00590551	0.031473
OG0004790_final_align_NT	-0.0512016	31	0.735317	0.901641	0.463654	0.651994
OG0002037_final_align_NT	-0.0511617	40	0.699119	0.889749	0.274854	0.460817
OG0003416_final_align_NT	-0.0511617	40	0.699119	0.889749	0.752941	0.860794
OG0003446_final_align_NT	-0.0510541	39	0.703499	0.891644	0.794059	0.886115
OG0005974_final_align_NT	-0.0509395	45	0.682311	0.879367	0.810651	0.895279
OG0001144_final_align_NT	-0.0506966	29	0.746673	0.90637	0.0413386	0.125127
OG0005287_final_align_NT	-0.050583	48	0.674222	0.877067	0.189621	0.361877
OG0004744_final_align_NT	-0.0504327	34	0.726549	0.898794	0.26494	0.449988
OG0004013_final_align_NT	-0.05034	39	0.707454	0.891644	0.269685	0.454896
OG0005726_final_align_NT	-0.05034	39	0.707454	0.891644	0.906375	0.949842
OG0004504_final_align_NT	-0.0502927	41	0.700311	0.890719	0.0454545	0.133027
OG0001162_final_align_NT	-0.0502096	21	0.788171	0.923923	0.0219124	0.0806993
OG0004819_final_align_NT	-0.0501652	45	0.686882	0.8809	0.117296	0.258536
OG0004213_final_align_NT	-0.0501272	42	0.697639	0.888684	0.241036	0.422472
OG0002180_final_align_NT	-0.0499554	22	0.783922	0.922588	0.758285	0.864231
OG0003428_final_align_NT	-0.0499433	36	0.721129	0.897605	0.0653465	0.17326
OG0002242_final_align_NT	-0.049923	40	0.70606	0.891644	0.0518962	0.146845
OG0001131_final_align_NT	-0.0495074	25	0.77084	0.917175	0.57393	0.734687
OG0005887_final_align_NT	-0.0493815	38	0.716503	0.894887	0.116371	0.256903
OG0004113_final_align_NT	-0.0493815	38	0.716503	0.894887	0.656687	0.797496
OG0005626_final_align_NT	-0.0493815	38	0.716503	0.894887	0.844622	0.914623
OG0003881_final_align_NT	-0.0493464	33	0.736255	0.901641	0.805941	0.893176
OG0005713_final_align_NT	-0.0492181	37	0.721176	0.897605	0.643701	0.78748
OG0005553_final_align_NT	-0.049139	31	0.745603	0.905596	0.492188	0.676595
OG0003607_final_align_NT	-0.0484829	35	0.732807	0.900719	0.304781	0.492184
OG0002052_final_align_NT	-0.0483853	36	0.729482	0.899551	0.0764706	0.194229
OG0004211_final_align_NT	-0.0481963	42	0.708744	0.892149	0.947059	0.971534
OG0004007_final_align_NT	-0.0480325	43	0.706256	0.891644	0.00982318	0.0455107
OG0004879_final_align_NT	-0.0480325	43	0.706256	0.891644	0.778884	0.877166
OG0002339_final_align_NT	-0.0480325	43	0.706256	0.891644	0.902584	0.947361
OG0004727_final_align_NT	-0.0479908	29	0.759766	0.912356	0.506986	0.68764
OG0005064_final_align_NT	-0.04759	41	0.715697	0.894887	0.768463	0.869895
OG0005444_final_align_NT	-0.0475073	40	0.719668	0.897271	1	1
OG0002201_final_align_NT	-0.047507	37	0.730486	0.900255	1	1
OG0002121_final_align_NT	-0.0474861	43	0.709445	0.892149	0.585317	0.743034
OG0004238_final_align_NT	-0.0471268	39	0.725345	0.898794	0.0139721	0.0582355
[truncated: 2,170 more rows]

## Sheet: TableS6-molecular_evolution_all
Table S6: Orthogroups that were significant in at least one of the molecular evolution analysis. A "+" or "-" signal means the orthogroup was significant in the referred analysis.
ID	RERconverge	ABsREL	RELAX_intensification	RELAX_relaxation	Annotation
OG0001399	-	+	+	#N/A	PREDICTED: spectrin beta chain isoform X2
OG0003333	-	#N/A	+	#N/A	tyrosine-protein kinase sid-3
OG0003690	-	#N/A	+	#N/A	PREDICTED: diuretic hormone 44
OG0004280	-	#N/A	+	#N/A	LOW QUALITY PROTEIN: uncharacterized protein LOC126868970
OG0001762	-	#N/A	+	#N/A	uncharacterized protein LOC126869253 isoform X1
OG0002630	-	#N/A	+	#N/A	PREDICTED: A disintegrin and metalloproteinase with thrombospondin motifs 20-like
OG0001618	-	#N/A	+	#N/A	PRELI domain containing protein 3A
OG0002942	-	#N/A	+	#N/A	microsomal triglyceride transfer protein large subunit-like
OG0003382	-	#N/A	+	#N/A	uncharacterized protein LOC126874422 isoform X5
OG0002013	-	#N/A	+	#N/A	PREDICTED: COMM domain-containing protein 4-like
OG0004316	-	#N/A	+	#N/A	tolloid-like protein 2
OG0004395	-	#N/A	+	#N/A	PREDICTED: prolyl 4-hydroxylase subunit alpha-1-like
OG0004815	-	#N/A	+	#N/A	protein PF14_0175-like
OG0001556	-	#N/A	+	#N/A	PREDICTED: solute carrier family 25 member 36
OG0001301	-	#N/A	+	#N/A	PREDICTED: replication initiator 1-like
OG0002740	-	#N/A	+	#N/A	serine/threonine-protein phosphatase 2A 56 kDa regulatory subunit epsilon isoform isoform X1
OG0002754	-	#N/A	+	#N/A	dipeptidase 1
OG0002553	-	#N/A	+	#N/A	cytoglobin-1-like
OG0002289	-	#N/A	+	#N/A	PREDICTED: heterogeneous nuclear ribonucleoprotein 27C isoform X1
OG0002703	-	#N/A	+	#N/A	mitogen-activated protein kinase 13 isoform X1
OG0003858	-	#N/A	+	#N/A	PREDICTED: armadillo segment polarity protein isoform X2
OG0001460	-	#N/A	+	#N/A	glypican-4
OG0005376	-	#N/A	+	#N/A	solute carrier family 12 member 7 isoform X1
OG0005172	-	#N/A	+	#N/A	PREDICTED: uncharacterized protein KIAA2013 homolog
OG0001969	-	#N/A	+	#N/A	neuroligin 5 isoform X2
OG0005852	-	#N/A	+	#N/A	uncharacterized protein YJR142W
OG0003941	-	#N/A	+	#N/A	PREDICTED: uncharacterized protein LOC107190443
OG0002713	-	#N/A	+	#N/A	forkhead box protein D3
OG0002948	-	#N/A	+	#N/A	PREDICTED: uncharacterized protein LOC108575329 isoform X1
OG0001014	-	#N/A	+	#N/A	PREDICTED: protein zerknuellt 1-like
OG0000929	-	#N/A	+	#N/A	PREDICTED: G protein-coupled receptor kinase 1
OG0001142	-	#N/A	+	#N/A	PREDICTED: murinoglobulin-1-like
OG0005383	-	#N/A	+	#N/A	PREDICTED: suppressor of hairless protein
OG0000923	-	#N/A	+	#N/A	uncharacterized protein DDB_G0280205-like isoform X1
OG0000912	-	#N/A	+	#N/A	transmembrane protein 132C isoform X2
OG0003640	-	#N/A	+	#N/A	myotrophin-like
OG0001298	-	#N/A	+	#N/A	#N/A
OG0001512	-	#N/A	+	#N/A	CUGBP Elav-like family member 2 isoform X1
OG0000927	-	#N/A	+	#N/A	PREDICTED: tyrosine-protein phosphatase Lar isoform X1
OG0002053	-	#N/A	+	#N/A	#N/A
OG0001610	-	#N/A	+	#N/A	#N/A
OG0005931	-	#N/A	+	#N/A	#N/A
OG0001242	-	#N/A	+	#N/A	E3 ubiquitin-protein ligase HUWE1-like isoform X1
OG0001320	-	#N/A	+	#N/A	twitchin isoform X6
OG0005526	-	#N/A	+	#N/A	type I inositol 1,4,5-trisphosphate 5-phosphatase isoform X1
OG0002921	-	#N/A	+	#N/A	protein big brother-like
OG0003923	-	+	#N/A	+	UBX domain-containing protein 4
OG0001885	-	+	#N/A	+	myosin heavy chain, muscle isoform X2
OG0002803	-	+	#N/A	+	uncharacterized protein LOC116431370 isoform X4
OG0003887	-	+	#N/A	+	PREDICTED: LOW QUALITY PROTEIN: chaoptin
OG0002267	-	+	#N/A	#N/A	PREDICTED: WD repeat, SAM and U-box domain-containing protein 1-like isoform X1
OG0005144	-	+	#N/A	#N/A	PREDICTED: SAFB-like transcription modulator isoform X1
OG0001818	-	+	#N/A	#N/A	focal adhesion kinase 1 isoform X1
OG0003809	-	+	#N/A	#N/A	uncharacterized protein CG43867 isoform X2
OG0004923	-	+	#N/A	#N/A	PREDICTED: anoctamin-8 isoform X1
OG0003099	-	#N/A	#N/A	+	PREDICTED: uncharacterized protein LOC107191449
OG0003866	-	#N/A	#N/A	+	DNA repair protein rev1 isoform X2
OG0004494	-	#N/A	#N/A	+	PREDICTED: histone-lysine N-methyltransferase ash1
OG0004542	-	#N/A	#N/A	+	solute carrier family 28 member 3-like isoform X1
OG0005372	-	#N/A	#N/A	+	uncharacterized protein LOC122528355
OG0002516	-	#N/A	#N/A	+	tryptophan--tRNA ligase, mitochondrial isoform X4
OG0002262	-	#N/A	#N/A	+	probable 2-oxoglutarate dehydrogenase E1 component DHKTD1, mitochondrial
OG0002755	-	#N/A	#N/A	+	uncharacterized protein LOC122396687 isoform X2
OG0003579	-	#N/A	#N/A	+	dual oxidase
OG0004136	-	#N/A	#N/A	+	PREDICTED: zinc finger FYVE domain-containing protein 16
OG0003893	-	#N/A	#N/A	+	probable pre-mRNA-splicing factor ATP-dependent RNA helicase mog-4
OG0004492	-	#N/A	#N/A	+	PREDICTED: LOW QUALITY PROTEIN: Golgi-specific brefeldin A-resistance guanine nucleotide exchange factor 1
OG0005022	-	#N/A	#N/A	+	PREDICTED: peroxidasin homolog
OG0005051	-	#N/A	#N/A	+	dystrophin-like
OG0004044	-	#N/A	#N/A	+	uncharacterized protein LOC117225582 isoform X1
OG0004092	-	#N/A	#N/A	+	neurogenic protein big brain isoform X2
OG0005478	-	#N/A	#N/A	+	EH domain-containing protein 3
OG0005474	-	#N/A	#N/A	+	uncharacterized protein LOC117230948
OG0003305	-	#N/A	#N/A	+	protein cordon-bleu isoform X1
OG0005496	-	#N/A	#N/A	+	stAR-related lipid transfer protein 7, mitochondrial-like
OG0002447	-	#N/A	#N/A	+	testis-expressed protein 2-like isoform X3
OG0004182	-	#N/A	#N/A	+	PREDICTED: uncharacterized protein LOC108552606
OG0002388	-	#N/A	#N/A	+	PREDICTED: probable tyrosyl-DNA phosphodiesterase
OG0001554	-	#N/A	#N/A	+	PREDICTED: endoplasmin
OG0001653	-	#N/A	#N/A	+	protein eiger
OG0000907	-	#N/A	#N/A	+	PREDICTED: protein outspread isoform X4
OG0004157	-	#N/A	#N/A	+	PREDICTED: probable tRNA (uracil-O(2)-)-methyltransferase
OG0004866	-	#N/A	#N/A	+	PREDICTED: nucleoporin NUP188 homolog
OG0005865	-	#N/A	#N/A	+	PREDICTED: 7SK snRNA methylphosphate capping enzyme-like isoform X1
OG0005488	-	#N/A	#N/A	+	PREDICTED: LOW QUALITY PROTEIN: Fanconi anemia group I protein
OG0001922	-	#N/A	#N/A	+	PREDICTED: uncharacterized protein LOC107189884
OG0003701	-	#N/A	#N/A	+	PREDICTED: uncharacterized protein LOC100881728 isoform X1
OG0001535	-	#N/A	#N/A	+	PREDICTED: sodium channel protein 60E-like
OG0000959	-	#N/A	#N/A	+	sushi, von Willebrand factor type A, EGF and pentraxin domain-containing protein 1-like
OG0001548	-	#N/A	#N/A	+	probable ATP-dependent RNA helicase kurz isoform X1
OG0003068	-	#N/A	#N/A	+	PREDICTED: spectrin beta chain, non-erythrocytic 5 isoform X4
OG0003423	-	#N/A	#N/A	+	glycine dehydrogenase (decarboxylating), mitochondrial isoform X1
OG0003556	-	#N/A	#N/A	+	LOW QUALITY PROTEIN: tektin-1
OG0004015	-	#N/A	#N/A	+	estradiol 17-beta-dehydrogenase 11-like
OG0001424	-	#N/A	#N/A	+	PREDICTED: uncharacterized protein LOC100883979
OG0001601	-	#N/A	#N/A	+	PREDICTED: LOW QUALITY PROTEIN: protein FAM13B
OG0005576	-	#N/A	#N/A	+	PREDICTED: double-stranded RNA-specific editase Adar
OG0000992	-	#N/A	#N/A	+	PREDICTED: aminopeptidase N-like
OG0003030	-	#N/A	#N/A	+	PREDICTED: GTP-binding protein 2 isoform X1
OG0004987	-	#N/A	#N/A	+	checkpoint protein HUS1
OG0005141	-	#N/A	#N/A	+	uncharacterized protein LOC108633133
OG0002161	-	#N/A	#N/A	+	kinesin-like protein KIF12 isoform X1
OG0004865	-	#N/A	#N/A	+	methylmalonic aciduria and homocystinuria type D homolog, mitochondrial-like isoform X1
OG0001912	-	#N/A	#N/A	+	prolyl 3-hydroxylase 1-like
OG0004459	-	#N/A	#N/A	+	serine/threonine-protein kinase SMG1 isoform X3
OG0005009	-	#N/A	#N/A	+	serine/arginine repetitive matrix protein 1 isoform X6
OG0005530	-	#N/A	#N/A	+	methionine--tRNA ligase, mitochondrial-like isoform X1
OG0000815	-	#N/A	#N/A	+	retinol dehydrogenase 13-like isoform X1
OG0002125	-	#N/A	#N/A	+	PREDICTED: patched domain-containing protein 3
OG0002471	-	#N/A	#N/A	+	PREDICTED: LOW QUALITY PROTEIN: intraflagellar transport protein 140 homolog
OG0003913	-	#N/A	#N/A	+	PREDICTED: chondroitin sulfate synthase 1
OG0001195	-	#N/A	#N/A	+	ras-related protein Rab-32 isoform X2
OG0004239	-	#N/A	#N/A	+	PREDICTED: cathepsin O-like isoform X1
OG0003189	-	#N/A	#N/A	+	THO complex subunit 5 homolog isoform X1
OG0002386	-	#N/A	#N/A	+	PREDICTED: glucose-6-phosphate 1-dehydrogenase
OG0003294	-	#N/A	#N/A	+	PREDICTED: adenomatous polyposis coli protein-like
OG0002917	-	#N/A	#N/A	+	protein TANC2 isoform X2
OG0005570	-	#N/A	#N/A	+	PREDICTED: arrestin homolog
OG0003855	-	#N/A	#N/A	+	uncharacterized protein LOC117222727 isoform X1
OG0005134	-	#N/A	#N/A	+	uncharacterized protein LOC128889729
OG0002293	-	#N/A	#N/A	+	abhydrolase domain-containing protein 2
OG0003257	-	#N/A	#N/A	+	PREDICTED: 26S proteasome non-ATPase regulatory subunit 10-like
OG0004885	-	#N/A	#N/A	+	protoheme IX farnesyltransferase, mitochondrial isoform X1
OG0003575	-	#N/A	#N/A	+	SEC14-like protein 2 isoform X1
OG0002075	-	#N/A	#N/A	+	tuberin isoform X1
OG0002912	-	#N/A	#N/A	+	PREDICTED: protein THEM6-like
OG0002606	-	#N/A	#N/A	+	PREDICTED: gamma-aminobutyric acid receptor subunit beta isoform X1
OG0004145	-	#N/A	#N/A	+	nuclear pore complex protein Nup133
OG0002790	-	#N/A	#N/A	+	uncharacterized protein LOC116433476
OG0003427	-	#N/A	#N/A	+	pericentrin-like isoform X5
OG0001392	-	#N/A	#N/A	+	protein prickle-like isoform X1
OG0002507	-	#N/A	#N/A	+	PREDICTED: uncharacterized protein LOC108576243
OG0002012	-	#N/A	#N/A	+	PREDICTED: LOW QUALITY PROTEIN: protein tincar
OG0001642	-	#N/A	#N/A	+	PREDICTED: zinc finger protein ZFPM1
OG0003852	-	#N/A	#N/A	+	PREDICTED: methylcrotonoyl-CoA carboxylase subunit alpha, mitochondrial isoform X1
OG0001891	-	#N/A	#N/A	+	PREDICTED: Fanconi anemia group D2 protein
OG0002187	-	#N/A	#N/A	+	protein rhomboid isoform X1
OG0004798	-	#N/A	#N/A	+	uncharacterized protein LOC117229199 isoform X2
OG0005645	-	#N/A	#N/A	+	cadherin-89D isoform X2
OG0005714	-	#N/A	#N/A	+	probable chitinase 10 isoform X2
OG0003092	-	#N/A	#N/A	+	zinc finger protein ZPR1
OG0005012	-	#N/A	#N/A	+	retinoid-inducible serine carboxypeptidase
OG0003737	-	#N/A	#N/A	+	extracellular sulfatase SULF-1 homolog isoform X1
OG0003610	-	#N/A	#N/A	+	PREDICTED: zinc-regulated protein 8-like
OG0001782	-	#N/A	#N/A	+	PREDICTED: uncharacterized protein LOC108573680
OG0004572	-	#N/A	#N/A	+	centrosomal protein of 162 kDa isoform X1
OG0004482	-	#N/A	#N/A	+	PREDICTED: endothelin-converting enzyme 1
OG0004570	-	#N/A	#N/A	+	kinase D-interacting substrate of 220 kDa B isoform X1
OG0000879	-	#N/A	#N/A	+	5-hydroxytryptamine receptor 2B
OG0005592	-	#N/A	#N/A	+	uncharacterized protein LOC114883142 isoform X1
OG0002760	-	#N/A	#N/A	+	paxillin-like isoform X8
OG0003842	-	#N/A	#N/A	+	PREDICTED: mitochondrial chaperone BCS1
OG0001370	-	#N/A	#N/A	+	integrin alpha-5-like isoform X1
OG0000901	-	#N/A	#N/A	+	PREDICTED: neutral ceramidase isoform X2
OG0001221	-	#N/A	#N/A	+	glutaminase liver isoform, mitochondrial isoform X3
OG0004178	-	#N/A	#N/A	+	histidine--tRNA ligase, cytoplasmic isoform X1
OG0004616	-	#N/A	#N/A	+	PREDICTED: myosin-IIIb-like isoform X4
OG0005927	-	#N/A	#N/A	+	PREDICTED: protein jagged-1
OG0001376	-	#N/A	#N/A	+	PREDICTED: ATP-binding cassette sub-family G member 1-like isoform X2
OG0000767	-	#N/A	#N/A	+	PREDICTED: uncharacterized protein LOC108552242 isoform X1
OG0002173	-	#N/A	#N/A	+	PREDICTED: LOW QUALITY PROTEIN: protein MTO1 homolog, mitochondrial
OG0003194	-	#N/A	#N/A	+	neprilysin-2 isoform X1
OG0004265	-	#N/A	#N/A	+	epidermal growth factor receptor kinase substrate 8-like isoform X1
OG0001907	-	#N/A	#N/A	+	asparagine--tRNA ligase, cytoplasmic isoform X2
OG0005343	-	#N/A	#N/A	+	PREDICTED: LOW QUALITY PROTEIN: uncharacterized protein LOC108577391
OG0005690	-	#N/A	#N/A	+	PREDICTED: slit homolog 3 protein
OG0001181	-	#N/A	#N/A	+	trichohyalin-like
OG0005384	-	#N/A	#N/A	+	DNA repair protein complementing XP-G cells homolog isoform X1
OG0001303	-	#N/A	#N/A	+	serine-enriched protein isoform X2
OG0004460	-	#N/A	#N/A	+	PREDICTED: TATA element modulatory factor-like
OG0001445	-	#N/A	#N/A	+	NADPH oxidase 5 isoform X2
OG0004657	-	#N/A	#N/A	+	PREDICTED: tubulin polyglutamylase TTLL7
OG0005850	-	#N/A	#N/A	+	HEAT repeat-containing protein 1 isoform X1
OG0003431	-	#N/A	#N/A	+	GTPase-activating protein and VPS9 domain-containing protein 1 isoform X2
OG0003916	-	#N/A	#N/A	+	PREDICTED: UNC93-like protein
OG0003548	-	#N/A	#N/A	+	PREDICTED: solute carrier family 23 member 1
OG0001104	-	#N/A	#N/A	+	uncharacterized protein LOC108626033 isoform X2
OG0002101	-	#N/A	#N/A	+	PREDICTED: coatomer subunit beta' isoform X1
OG0002515	-	#N/A	#N/A	+	uncharacterized protein LOC117220030
OG0001882	-	#N/A	#N/A	+	PREDICTED: uncharacterized protein LOC108552159
OG0001622	-	#N/A	#N/A	+	alpha-amylase-like isoform X1
OG0004830	-	#N/A	#N/A	+	microtubule-associated serine/threonine-protein kinase 3, partial
OG0003402	-	#N/A	#N/A	+	PREDICTED: synembryn-A isoform X2
OG0001049	-	#N/A	#N/A	+	PREDICTED: angiotensin-converting enzyme isoform X1
OG0002131	-	#N/A	#N/A	+	PREDICTED: LOW QUALITY PROTEIN: E3 ubiquitin-protein ligase HERC2
OG0005516	-	#N/A	#N/A	+	DNA mismatch repair protein Mlh1 isoform X2
OG0001804	-	#N/A	#N/A	+	xanthine dehydrogenase
OG0003279	-	#N/A	#N/A	+	soluble calcium-activated nucleotidase 1
OG0004793	-	#N/A	#N/A	+	patched domain-containing protein 3-like
OG0003338	-	#N/A	#N/A	+	glutamic acid-rich protein-like
OG0001913	-	#N/A	#N/A	+	PREDICTED: protein FAM102A isoform X3
OG0004008	-	#N/A	#N/A	+	villin-1
OG0002398	-	#N/A	#N/A	+	cilia- and flagella-associated protein 91-like
OG0003252	-	#N/A	#N/A	+	uncharacterized protein LOC116425769 isoform X1
OG0004847	-	#N/A	#N/A	+	PREDICTED: protein misato
OG0004639	-	#N/A	#N/A	+	reticulon-4-interacting protein 1, mitochondrial isoform X2
OG0003870	-	#N/A	#N/A	+	PREDICTED: protein FAM214A isoform X1
OG0003794	-	#N/A	#N/A	+	PREDICTED: dihydropyrimidine dehydrogenase
OG0001139	-	#N/A	#N/A	+	uncharacterized protein LOC114876942 isoform X1
OG0002001	-	#N/A	#N/A	+	PREDICTED: uncharacterized protein LOC100877621 isoform X1
OG0002050	-	#N/A	#N/A	+	laccase-5-like isoform X1
OG0001103	-	#N/A	#N/A	+	anoctamin-4 isoform X1
OG0003155	-	#N/A	#N/A	+	PREDICTED: radial spoke head protein 6 homolog A isoform X1
OG0005473	-	#N/A	#N/A	+	PREDICTED: GATA zinc finger domain-containing protein 15 isoform X1
OG0001934	-	#N/A	#N/A	+	coiled-coil domain-containing protein 142 isoform X2
OG0004538	-	#N/A	#N/A	+	signal recognition particle subunit SRP68
OG0005485	-	#N/A	#N/A	+	protein flightless-1 isoform X2
OG0005155	-	#N/A	#N/A	+	PREDICTED: uncharacterized protein LOC107187154
OG0004967	-	#N/A	#N/A	+	solute carrier family 35 member C2-like
OG0001847	-	#N/A	#N/A	+	obscurin-like isoform X1
OG0002116	-	#N/A	#N/A	+	xanthine dehydrogenase/oxidase-like isoform X1
OG0005392	-	#N/A	#N/A	+	uncharacterized protein LOC116427557 isoform X1
OG0005976	-	#N/A	#N/A	+	glycine-rich protein DOT1
OG0001910	-	#N/A	#N/A	+	uncharacterized protein LOC117211718
OG0003411	-	#N/A	#N/A	+	PREDICTED: calcyphosin-like protein isoform X2
OG0004511	-	#N/A	#N/A	+	opsin, blue-sensitive
OG0001146	-	#N/A	#N/A	+	protein madd-4 isoform X2
OG0005638	-	#N/A	#N/A	+	uncharacterized protein LOC408508 isoform X1
OG0005552	-	#N/A	#N/A	+	uncharacterized protein LOC117166240 isoform X2
OG0003360	-	#N/A	#N/A	+	sorting nexin-13-like
OG0003763	-	#N/A	#N/A	+	peroxisomal hydratase-dehydrogenase-epimerase-like
OG0002757	-	#N/A	#N/A	+	putative uncharacterized protein DDB_G0282133 isoform X1
OG0004070	-	#N/A	#N/A	+	PREDICTED: uncharacterized protein LOC100881410
OG0002603	-	#N/A	#N/A	+	zinc finger protein 777
OG0005937	-	#N/A	#N/A	+	uncharacterized protein LOC122530948
OG0001079	-	#N/A	#N/A	+	PREDICTED: uncharacterized protein LOC108547209
OG0004007	-	#N/A	#N/A	+	#N/A
OG0005252	-	#N/A	#N/A	+	PREDICTED: battenin
OG0001999	-	#N/A	#N/A	+	huntingtin
OG0005255	-	#N/A	#N/A	+	28S ribosomal protein S29, mitochondrial isoform X1
OG0004016	-	#N/A	#N/A	+	PREDICTED: prolactin regulatory element-binding protein
OG0001923	-	#N/A	#N/A	+	#N/A
OG0005543	-	#N/A	#N/A	+	cilia- and flagella-associated protein 206
OG0005476	-	#N/A	#N/A	+	uncharacterized protein LOC126921822
OG0004273	-	#N/A	#N/A	+	#N/A
OG0002328	-	#N/A	#N/A	+	uncharacterized protein LOC117225399 isoform X1
OG0003999	-	#N/A	#N/A	+	nuclear factor of activated T-cells 5 isoform X4
OG0001648	-	#N/A	#N/A	+	uncharacterized protein LOC114879211 isoform X1
OG0002973	-	#N/A	#N/A	+	PREDICTED: nidogen-2 isoform X3
OG0003447	-	#N/A	#N/A	+	#N/A
OG0004789	-	#N/A	#N/A	+	uncharacterized protein LOC108629550
OG0001973	-	#N/A	#N/A	+	golgin subfamily B member 1-like isoform X1
OG0002771	-	#N/A	#N/A	+	PREDICTED: protein hu-li tai shao isoform X1
OG0002307	-	#N/A	#N/A	+	PREDICTED: pyridoxine-5'-phosphate oxidase-like
OG0002582	-	#N/A	#N/A	+	PREDICTED: probable cytochrome P450 303a1
OG0003069	-	#N/A	#N/A	+	PREDICTED: dentin sialophosphoprotein isoform X1
OG0003118	-	#N/A	#N/A	+	tyrosine-protein phosphatase non-receptor type 9
OG0005715	-	#N/A	#N/A	+	PREDICTED: lysosomal alpha-glucosidase-like
OG0001258	-	#N/A	#N/A	+	PREDICTED: coagulation factor XI
OG0004685	-	#N/A	#N/A	+	uncharacterized protein LOC102654398
OG0002424	-	#N/A	#N/A	+	#N/A
OG0002614	-	#N/A	#N/A	+	calcium/calmodulin-dependent protein kinase I-like isoform X2
OG0005594	-	#N/A	#N/A	+	putative uncharacterized protein DDB_G0282133 isoform X1
OG0003784	-	#N/A	#N/A	+	isovaleryl-CoA dehydrogenase, mitochondrial
OG0004010	-	#N/A	#N/A	+	uncharacterized protein LOC126863719 isoform X1
OG0003465	-	#N/A	#N/A	+	#N/A
OG0001963	-	#N/A	#N/A	+	5-oxoprolinase isoform X3
OG0004437	-	#N/A	#N/A	+	PREDICTED: kanadaptin
OG0003521	-	#N/A	#N/A	+	WD repeat-containing protein 78
OG0002933	-	#N/A	#N/A	+	nuclear transcription factor Y subunit beta-like
OG0005770	-	#N/A	#N/A	+	PREDICTED: neutral and basic amino acid transport protein rBAT-like isoform X1
OG0005614	-	#N/A	#N/A	+	ABC transporter G family member 20 isoform X1
OG0001129	-	#N/A	#N/A	+	BAG domain-containing protein Samui isoform X2
OG0003361	-	#N/A	#N/A	+	protein ELYS isoform X3
OG0000785	-	#N/A	#N/A	+	cilia- and flagella-associated protein 65
OG0000892	-	#N/A	#N/A	+	PREDICTED: mucin-5AC-like isoform X1
OG0003003	-	#N/A	#N/A	+	zinc finger protein 436-like
OG0001051	-	#N/A	#N/A	+	histone-lysine N-methyltransferase 2C-like isoform X4
OG0005977	-	#N/A	#N/A	+	PREDICTED: DNA ligase 3 isoform X1
OG0005137	-	#N/A	#N/A	+	uncharacterized protein PF3D7_1120600-like isoform X3
OG0003749	-	#N/A	#N/A	+	hydroxysteroid dehydrogenase-like protein 1
OG0004881	-	#N/A	#N/A	+	putative E3 ubiquitin-protein ligase UBR7 isoform X1
OG0004904	-	#N/A	#N/A	+	protein nervous wreck isoform X2
OG0005844	-	#N/A	#N/A	+	elongation factor-like GTPase 1 isoform X2
OG0004028	-	#N/A	#N/A	+	PREDICTED: LOW QUALITY PROTEIN: nuclear factor related to kappa-B-binding protein
OG0005992	-	#N/A	#N/A	+	PREDICTED: alpha-tocopherol transfer protein-like
OG0003580	-	#N/A	#N/A	#N/A	PREDICTED: dual oxidase maturation factor 1 isoform X1
OG0003603	-	#N/A	#N/A	#N/A	rotatin isoform X4
OG0002008	-	#N/A	#N/A	#N/A	TBC1 domain family member 19 isoform X1
OG0002648	-	#N/A	#N/A	#N/A	serine/threonine-protein kinase ppk30 isoform X1
OG0003336	-	#N/A	#N/A	#N/A	dnaJ homolog subfamily C member 1-like
OG0003582	-	#N/A	#N/A	#N/A	protein mago nashi
OG0003911	-	#N/A	#N/A	#N/A	LOW QUALITY PROTEIN: uncharacterized protein LOC100864470
OG0001276	-	#N/A	#N/A	#N/A	serine/arginine repetitive matrix protein 2-like isoform X1
OG0001816	-	#N/A	#N/A	#N/A	PREDICTED: LOW QUALITY PROTEIN: protein real-time
OG0002153	-	#N/A	#N/A	#N/A	CAP-Gly domain-containing linker protein 1 isoform X8
OG0002934	-	#N/A	#N/A	#N/A	persulfide dioxygenase ETHE1, mitochondrial isoform X1
OG0003840	-	#N/A	#N/A	#N/A	uncharacterized protein LOC122400490
OG0003826	-	#N/A	#N/A	#N/A	UDP-glucose:glycoprotein glucosyltransferase
OG0004124	-	#N/A	#N/A	#N/A	26S proteasome non-ATPase regulatory subunit 2
OG0004120	-	#N/A	#N/A	#N/A	chondroitin sulfate synthase 2 isoform X2
OG0003293	-	#N/A	#N/A	#N/A	PREDICTED: intraflagellar transport protein 172 homolog isoform X1
OG0004027	-	#N/A	#N/A	#N/A	interference hedgehog-like isoform X4
OG0004946	-	#N/A	#N/A	#N/A	PREDICTED: paraplegin-like
OG0000844	-	#N/A	#N/A	#N/A	carboxypeptidase B-like
OG0000868	-	#N/A	#N/A	#N/A	PREDICTED: colorectal mutant cancer protein isoform X3
OG0002597	-	#N/A	#N/A	#N/A	PREDICTED: uncharacterized protein LOC100881157
OG0001611	-	#N/A	#N/A	#N/A	tubulin glycylase 3A-like
OG0002127	-	#N/A	#N/A	#N/A	PREDICTED: protein purity of essence
OG0003372	-	#N/A	#N/A	#N/A	PREDICTED: ATP-binding cassette sub-family G member 5
OG0003545	-	#N/A	#N/A	#N/A	PREDICTED: dyslexia-associated protein KIAA0319 isoform X1
OG0003594	-	#N/A	#N/A	#N/A	PREDICTED: probable G-protein coupled receptor B0563.6
OG0004512	-	#N/A	#N/A	#N/A	PREDICTED: uncharacterized Golgi apparatus membrane protein-like protein CG5021
OG0004795	-	#N/A	#N/A	#N/A	uncharacterized protein LOC117229219 isoform X1
OG0005652	-	#N/A	#N/A	#N/A	PREDICTED: protein FAM160B1-like isoform X2
OG0005871	-	#N/A	#N/A	#N/A	uncharacterized protein LOC410514 isoform X1
OG0004058	-	#N/A	#N/A	#N/A	chromatin-remodeling ATPase INO80 isoform X1
OG0005719	-	#N/A	#N/A	#N/A	torso-like protein isoform X2
OG0002093	-	#N/A	#N/A	#N/A	serine/threonine-protein kinase OSR1 isoform X2
OG0003907	-	#N/A	#N/A	#N/A	PREDICTED: LOW QUALITY PROTEIN: importin subunit beta-1
OG0003297	-	#N/A	#N/A	#N/A	PREDICTED: beta-ureidopropionase
OG0004493	-	#N/A	#N/A	#N/A	integrator complex subunit 13
OG0004992	-	#N/A	#N/A	#N/A	b(0,+)-type amino acid transporter 1-like
OG0001288	-	#N/A	#N/A	#N/A	organic cation transporter protein-like isoform X1
OG0001947	-	#N/A	#N/A	#N/A	electroneutral sodium bicarbonate exchanger 1 isoform X4
OG0001784	-	#N/A	#N/A	#N/A	PREDICTED: glutamate receptor 1
OG0002482	-	#N/A	#N/A	#N/A	uncharacterized protein LOC100748164 isoform X2
OG0003059	-	#N/A	#N/A	#N/A	peptide-N(4)-(N-acetyl-beta-glucosaminyl)asparagine amidase isoform X1
OG0004462	-	#N/A	#N/A	#N/A	cilia- and flagella-associated protein 52
OG0001532	-	#N/A	#N/A	#N/A	synaptotagmin-4-like
OG0003362	-	#N/A	#N/A	#N/A	PREDICTED: coiled-coil domain-containing protein 50 isoform X1
OG0001156	-	#N/A	#N/A	#N/A	PREDICTED: lethal(2) giant larvae protein homolog 1
OG0002163	-	#N/A	#N/A	#N/A	dynein regulatory complex protein 1
OG0002796	-	#N/A	#N/A	#N/A	uncharacterized protein LOC116431583
OG0003379	-	#N/A	#N/A	#N/A	LOW QUALITY PROTEIN: centrosomal protein of 131 kDa
OG0002084	-	#N/A	#N/A	#N/A	PREDICTED: protein transport protein Sec24A
OG0003356	-	#N/A	#N/A	#N/A	lateral signaling target protein 2 homolog
OG0003511	-	#N/A	#N/A	#N/A	spectrin alpha chain
OG0004125	-	#N/A	#N/A	#N/A	PREDICTED: VWFA and cache domain-containing protein 1 isoform X1
OG0004485	-	#N/A	#N/A	#N/A	glutamate dehydrogenase, mitochondrial isoform X1
OG0002571	-	#N/A	#N/A	#N/A	protein KIAA0100 isoform X1
OG0004340	-	#N/A	#N/A	#N/A	follistatin-related protein 5 isoform X3
OG0001598	-	#N/A	#N/A	#N/A	PREDICTED: arf-GAP with SH3 domain, ANK repeat and PH domain-containing protein 2 isoform X1
OG0003571	-	#N/A	#N/A	#N/A	transcription initiation factor TFIID subunit 7 isoform X2
OG0005993	-	#N/A	#N/A	#N/A	uncharacterized protein LOC126870788
OG0003355	-	#N/A	#N/A	#N/A	glutamate receptor-interacting protein 1 isoform X1
OG0003583	-	#N/A	#N/A	#N/A	PREDICTED: glycerophosphodiester phosphodiesterase domain-containing protein 1-like isoform X3
OG0005950	-	#N/A	#N/A	#N/A	major facilitator superfamily domain-containing protein 6 isoform X1
OG0000909	-	#N/A	#N/A	#N/A	PDZ and LIM domain protein 3 isoform X1
OG0001339	-	#N/A	#N/A	#N/A	protein BUD31 homolog
OG0004081	-	#N/A	#N/A	#N/A	PREDICTED: katanin p80 WD40 repeat-containing subunit B1 isoform X1
OG0004633	-	#N/A	#N/A	#N/A	oxysterol-binding protein-related protein 2
OG0004842	-	#N/A	#N/A	#N/A	E3 ubiquitin-protein ligase Nedd-4 isoform X6
OG0004917	-	#N/A	#N/A	#N/A	ATP-binding cassette sub-family G member 4-like isoform X1
OG0001212	-	#N/A	#N/A	#N/A	PREDICTED: sodium channel protein Nach-like
OG0001731	-	#N/A	#N/A	#N/A	protein Wnt-5b-like isoform X1
OG0002943	-	#N/A	#N/A	#N/A	uncharacterized protein LOC117160257
OG0002674	-	#N/A	#N/A	#N/A	PREDICTED: serine/threonine-protein kinase Warts-like
OG0004884	-	#N/A	#N/A	#N/A	PREDICTED: type I inositol 3,4-bisphosphate 4-phosphatase
OG0001218	-	#N/A	#N/A	#N/A	DNA fragmentation factor subunit beta isoform X2
OG0003391	-	#N/A	#N/A	#N/A	PREDICTED: intraflagellar transport protein 81 homolog isoform X1
OG0003573	-	#N/A	#N/A	#N/A	MORN repeat-containing protein 3-like isoform X1
OG0003500	-	#N/A	#N/A	#N/A	uncharacterized protein LOC117220897 isoform X2
OG0003602	-	#N/A	#N/A	#N/A	inositol-trisphosphate 3-kinase homolog isoform X3
OG0001336	-	#N/A	#N/A	#N/A	PREDICTED: growth factor receptor-bound protein 14-like isoform X2
OG0001869	-	#N/A	#N/A	#N/A	uncharacterized protein LOC117164465 isoform X2
OG0002120	-	#N/A	#N/A	#N/A	PREDICTED: uncharacterized protein LOC100876841 isoform X1
OG0003242	-	#N/A	#N/A	#N/A	uncharacterized protein LOC117226982 isoform X3
OG0002027	-	#N/A	#N/A	#N/A	teneurin-m isoform X6
OG0002753	-	#N/A	#N/A	#N/A	PREDICTED: p21-activated protein kinase-interacting protein 1-like isoform X1
OG0000934	-	#N/A	#N/A	#N/A	sodium/hydrogen exchanger 9B2
OG0001207	-	#N/A	#N/A	#N/A	fasciculation and elongation protein zeta-2 isoform X2
OG0001405	-	#N/A	#N/A	#N/A	protein TAPT1 homolog isoform X2
OG0005039	-	#N/A	#N/A	#N/A	PREDICTED: LOW QUALITY PROTEIN: hyccin
OG0001609	-	#N/A	#N/A	#N/A	uncharacterized protein LOC122539063, partial
OG0003970	-	#N/A	#N/A	#N/A	breast cancer anti-estrogen resistance protein 3 homolog isoform X3
OG0004023	-	#N/A	#N/A	#N/A	uncharacterized protein LOC126863456 isoform X1
OG0003912	-	#N/A	#N/A	#N/A	PREDICTED: immediate early response 3-interacting protein 1
OG0005281	-	#N/A	#N/A	#N/A	PREDICTED: LOW QUALITY PROTEIN: probable cytochrome P450 12a5, mitochondrial
OG0004032	-	#N/A	#N/A	#N/A	histone deacetylase 4 isoform X8
OG0005097	-	#N/A	#N/A	#N/A	eukaryotic translation initiation factor 5
OG0005924	-	#N/A	#N/A	#N/A	ral guanine nucleotide dissociation stimulator isoform X3
OG0002146	-	#N/A	#N/A	#N/A	PREDICTED: beta-1,4-N-acetylgalactosaminyltransferase bre-4-like isoform X1
OG0002316	-	#N/A	#N/A	#N/A	achaete-scute complex protein T5-like
OG0003350	-	#N/A	#N/A	#N/A	PREDICTED: alpha-mannosidase 2, partial
OG0005897	-	#N/A	#N/A	#N/A	ABC transporter G family member 20 isoform X2
OG0005773	-	#N/A	#N/A	#N/A	uncharacterized protein LOC108625307 isoform X1
OG0005140	-	#N/A	#N/A	#N/A	tubulointerstitial nephritis antigen-like isoform X1
OG0001441	-	#N/A	#N/A	#N/A	PREDICTED: progestin and adipoQ receptor family member 4-like
OG0003523	-	#N/A	#N/A	#N/A	PREDICTED: ubiquitin-protein ligase E3B
OG0004057	-	#N/A	#N/A	#N/A	PREDICTED: protein singed wings 2
OG0000826	-	#N/A	#N/A	#N/A	PREDICTED: titin isoform X6
OG0002271	-	#N/A	#N/A	#N/A	PREDICTED: putative zinc metalloproteinase YIL108W
OG0002823	-	#N/A	#N/A	#N/A	PREDICTED: facilitated trehalose transporter Tret1-like
OG0003908	-	#N/A	#N/A	#N/A	COP9 signalosome complex subunit 8
OG0000646	-	#N/A	#N/A	#N/A	uncharacterized protein LOC115242880
OG0002021	-	#N/A	#N/A	#N/A	PREDICTED: uncharacterized protein LOC100882312
OG0001853	-	#N/A	#N/A	#N/A	PREDICTED: LOW QUALITY PROTEIN: uncharacterized protein LOC108571172
OG0004863	-	#N/A	#N/A	#N/A	dynein axonemal intermediate chain 7-like
OG0004614	-	#N/A	#N/A	#N/A	uncharacterized protein LOC108627998
OG0002622	-	#N/A	#N/A	#N/A	PREDICTED: glycosaminoglycan xylosylkinase-like isoform X1
OG0001668	-	#N/A	#N/A	#N/A	uncharacterized protein LOC122402834
OG0003673	-	#N/A	#N/A	#N/A	ankyrin repeat domain-containing protein 39-like isoform X1
OG0001690	-	#N/A	#N/A	#N/A	PREDICTED: LOW QUALITY PROTEIN: protocadherin-like wing polarity protein stan
OG0005337	-	#N/A	#N/A	#N/A	apolipoprotein D-like
OG0005677	-	#N/A	#N/A	#N/A	PREDICTED: disintegrin and metalloproteinase domain-containing protein 10 isoform X2
OG0003863	-	#N/A	#N/A	#N/A	ATP-dependent RNA helicase DDX42 isoform X1
OG0001141	-	#N/A	#N/A	#N/A	lymphoid-restricted membrane protein-like isoform X2
OG0004932	-	#N/A	#N/A	#N/A	uncharacterized protein LOC114871041 isoform X1
OG0005863	-	#N/A	#N/A	#N/A	PREDICTED: L-xylulose reductase isoform X1
OG0004582	-	#N/A	#N/A	#N/A	reversion-inducing cysteine-rich protein with Kazal motifs
OG0004244	-	#N/A	#N/A	#N/A	LOW QUALITY PROTEIN: tricalbin-1-like
OG0005843	-	#N/A	#N/A	#N/A	solute carrier family 25 member 46-like
OG0004818	-	#N/A	#N/A	#N/A	uncharacterized protein LOC114873621
OG0001266	-	#N/A	#N/A	#N/A	ras-like protein 2
OG0002563	-	#N/A	#N/A	#N/A	uncharacterized protein LOC126919384 isoform X2
OG0002313	-	#N/A	#N/A	#N/A	PREDICTED: high-affinity choline transporter 1
OG0002695	-	#N/A	#N/A	#N/A	PREDICTED: irregular chiasm C-roughest protein-like isoform X1
OG0005000	-	#N/A	#N/A	#N/A	major royal jelly protein 1-like
OG0002376	-	#N/A	#N/A	#N/A	PREDICTED: LOW QUALITY PROTEIN: uncharacterized protein LOC108577836
OG0003036	-	#N/A	#N/A	#N/A	uncharacterized protein LOC126873710 isoform X1
OG0003054	-	#N/A	#N/A	#N/A	uncharacterized protein LOC108624675
OG0003223	-	#N/A	#N/A	#N/A	uncharacterized protein LOC117221862 isoform X1
OG0000913	-	#N/A	#N/A	#N/A	diacylglycerol O-acyltransferase 1-like
OG0000981	-	#N/A	#N/A	#N/A	PREDICTED: homeobox protein B-H2-like
OG0000906	-	#N/A	#N/A	#N/A	PREDICTED: syntaxin-1B-like
OG0001654	-	#N/A	#N/A	#N/A	PREDICTED: uncharacterized protein LOC107192524
OG0002402	-	#N/A	#N/A	#N/A	bicaudal D-related protein homolog
OG0004700	-	#N/A	#N/A	#N/A	PREDICTED: dystroglycan-like
OG0002092	-	#N/A	#N/A	#N/A	PREDICTED: chitinase-like protein Idgf4
OG0005067	-	#N/A	#N/A	#N/A	PX domain-containing protein kinase-like protein isoform X3
OG0002102	-	#N/A	#N/A	#N/A	fork head domain transcription factor slp1 isoform X1
OG0005094	-	#N/A	#N/A	#N/A	activating transcription factor 3 isoform X2
OG0004918	-	#N/A	#N/A	#N/A	PREDICTED: LOW QUALITY PROTEIN: lanC-like protein 1
OG0001914	-	#N/A	#N/A	#N/A	homeobox protein Nkx-3.2
OG0001055	-	#N/A	#N/A	#N/A	PREDICTED: LOW QUALITY PROTEIN: DNA repair endonuclease XPF
OG0001374	-	#N/A	#N/A	#N/A	uncharacterized protein LOC725150
OG0002342	-	#N/A	#N/A	#N/A	PREDICTED: adenylate cyclase type 3
OG0005985	-	#N/A	#N/A	#N/A	phospholipase D3-like
OG0001732	-	#N/A	#N/A	#N/A	39S ribosomal protein L18, mitochondrial
OG0000837	-	#N/A	#N/A	#N/A	uncharacterized protein LOC125387172
OG0001468	-	#N/A	#N/A	#N/A	uncharacterized protein LOC116434956
OG0004882	-	#N/A	#N/A	#N/A	uncharacterized protein LOC117236114
OG0005842	-	#N/A	#N/A	#N/A	dmX-like protein 2 isoform X5
OG0004134	-	#N/A	#N/A	#N/A	galactosylgalactosylxylosylprotein 3-beta-glucuronosyltransferase P
OG0004615	-	#N/A	#N/A	#N/A	nicotinic acetylcholine receptor beta1 subunit precursor
OG0002105	-	#N/A	#N/A	#N/A	PREDICTED: dnaJ homolog subfamily B member 6-like isoform X1
OG0004315	-	#N/A	#N/A	#N/A	protein trachealess isoform X5
OG0005368	-	#N/A	#N/A	#N/A	balbiani ring protein 3
OG0000874	-	#N/A	#N/A	#N/A	eye-specific diacylglycerol kinase isoform X1
OG0002425	-	#N/A	#N/A	#N/A	fasciclin-3 isoform X7
OG0001586	-	#N/A	#N/A	#N/A	chitooligosaccharidolytic beta-N-acetylglucosaminidase isoform X1
OG0004666	-	#N/A	#N/A	#N/A	PREDICTED: myosin-I heavy chain-like isoform X1
OG0003829	-	#N/A	#N/A	#N/A	uncharacterized protein LOC108627211
OG0002225	-	#N/A	#N/A	#N/A	hormonally up-regulated neu tumor-associated kinase isoform X1
OG0004172	-	#N/A	#N/A	#N/A	inhibin beta C chain-like isoform X1
OG0002793	-	#N/A	#N/A	#N/A	cellular tumor antigen p53
OG0005335	-	#N/A	#N/A	#N/A	RUN and FYVE domain-containing protein 2 isoform X2
OG0002359	-	#N/A	#N/A	#N/A	LOW QUALITY PROTEIN: RCC1-like G exchanging factor-like protein
OG0002417	-	#N/A	#N/A	#N/A	PREDICTED: aquaporin AQPAe.a-like
OG0001421	-	#N/A	#N/A	#N/A	disheveled-associated activator of morphogenesis 1 isoform X3
OG0005683	-	#N/A	#N/A	#N/A	protein neuralized isoform X1
OG0004138	-	#N/A	#N/A	#N/A	6-phosphofructo-2-kinase/fructose-2,6-bisphosphatase 1 isoform X2
OG0003591	-	#N/A	#N/A	#N/A	solute carrier family 12 member 8 isoform X1
OG0003586	-	#N/A	#N/A	#N/A	E3 ubiquitin-protein ligase TRIM37-like
OG0002523	-	#N/A	#N/A	#N/A	protein tramtrack, beta isoform-like isoform X1
OG0002011	-	#N/A	#N/A	#N/A	transient receptor potential cation channel trpm isoform X5
OG0002902	-	#N/A	#N/A	#N/A	uncharacterized protein LOC122532297 isoform X1
OG0003286	-	#N/A	#N/A	#N/A	centrosomal protein 20
OG0003864	-	#N/A	#N/A	#N/A	PREDICTED: probable malate dehydrogenase, mitochondrial
OG0003900	-	#N/A	#N/A	#N/A	protein tyrosine phosphatase domain-containing protein 1-like
OG0002029	-	#N/A	#N/A	#N/A	ankyrin repeat domain-containing protein 27-like
OG0004625	-	#N/A	#N/A	#N/A	allatostatin-A receptor-like
OG0001172	-	#N/A	#N/A	#N/A	PREDICTED: organic cation transporter 1-like
OG0005888	-	#N/A	#N/A	#N/A	LOW QUALITY PROTEIN: uncharacterized protein LOC116435092
OG0005066	-	#N/A	#N/A	#N/A	tafazzin homolog isoform X2
OG0003442	-	#N/A	#N/A	#N/A	clustered mitochondria protein homolog isoform X2
OG0002049	-	#N/A	#N/A	#N/A	sodium- and chloride-dependent GABA transporter 1 isoform X3
OG0002355	-	#N/A	#N/A	#N/A	PREDICTED: LOW QUALITY PROTEIN: excitatory amino acid transporter 1-like
OG0002326	-	#N/A	#N/A	#N/A	uncharacterized protein LOC116425404
OG0005851	-	#N/A	#N/A	#N/A	(11Z)-hexadec-11-enoyl-CoA conjugase-like
OG0001229	-	#N/A	#N/A	#N/A	gamma-aminobutyric acid receptor alpha-like isoform X2
OG0003843	-	#N/A	#N/A	#N/A	PREDICTED: cell growth regulator with RING finger domain protein 1-like isoform X1
OG0004626	-	#N/A	#N/A	#N/A	stargazin related protein STG-1
OG0005021	-	#N/A	#N/A	#N/A	PREDICTED: uncharacterized protein LOC108552677
OG0003010	-	#N/A	#N/A	#N/A	monocyte to macrophage differentiation factor 2
OG0002724	-	#N/A	#N/A	#N/A	RNA binding motif protein 39 isoform X7
OG0001915	-	#N/A	#N/A	#N/A	PREDICTED: furin-like protease 2 isoform X1
OG0004201	-	#N/A	#N/A	#N/A	rab GDP dissociation inhibitor beta isoform X1
OG0002285	-	#N/A	#N/A	#N/A	PREDICTED: forkhead box protein P1 isoform X1
OG0004553	-	#N/A	#N/A	#N/A	PREDICTED: facilitated trehalose transporter Tret1-like
OG0003948	-	#N/A	#N/A	#N/A	PREDICTED: F-box/LRR-repeat protein 14
OG0005953	-	#N/A	#N/A	#N/A	sodium/potassium/calcium exchanger 3 isoform X1
OG0005387	-	#N/A	#N/A	#N/A	PREDICTED: mitochondrial import inner membrane translocase subunit Tim21 isoform X1
OG0004874	-	#N/A	#N/A	#N/A	PREDICTED: dynein heavy chain, cytoplasmic isoform X3
OG0001435	-	#N/A	#N/A	#N/A	PREDICTED: MICOS complex subunit Mic60 isoform X1
OG0003188	-	#N/A	#N/A	#N/A	PREDICTED: forkhead box protein O
OG0004989	-	#N/A	#N/A	#N/A	PREDICTED: UDP-glucuronosyltransferase 2B31-like
OG0005409	-	#N/A	#N/A	#N/A	PREDICTED: uncharacterized protein LOC100878959 isoform X1
OG0002287	-	#N/A	#N/A	#N/A	uncharacterized protein LOC117223716 isoform X8
OG0005846	-	#N/A	#N/A	#N/A	uncharacterized protein LOC122402451 isoform X1
OG0005642	-	#N/A	#N/A	#N/A	LOW QUALITY PROTEIN: E3 ubiquitin-protein ligase RNF19A-like
OG0005577	-	#N/A	#N/A	#N/A	alpha-protein kinase 1 isoform X5
OG0003064	-	#N/A	#N/A	#N/A	aryl hydrocarbon receptor nuclear translocator homolog isoform X3
OG0005302	-	#N/A	#N/A	#N/A	protein turtle homolog A-like
OG0003666	-	#N/A	#N/A	#N/A	PREDICTED: storkhead-box protein 2 isoform X2
OG0003066	-	#N/A	#N/A	#N/A	nipped-B-like protein A isoform X1
OG0003859	-	#N/A	#N/A	#N/A	PREDICTED: atrial natriuretic peptide-converting enzyme isoform X2
OG0001248	-	#N/A	#N/A	#N/A	papilin isoform X3
OG0001588	-	#N/A	#N/A	#N/A	homeotic protein spalt-major-like isoform X2
OG0005725	-	#N/A	#N/A	#N/A	PREDICTED: uncharacterized protein LOC108578498
OG0003605	-	#N/A	#N/A	#N/A	PREDICTED: zinc finger protein 62 homolog
OG0004093	-	#N/A	#N/A	#N/A	regulator of nonsense transcripts 1 isoform X1
OG0003740	-	#N/A	#N/A	#N/A	PREDICTED: major facilitator superfamily domain-containing protein 8
OG0005295	-	#N/A	#N/A	#N/A	protein borderless-like
OG0001542	-	#N/A	#N/A	#N/A	PREDICTED: UNC93-like protein MFSD11
OG0002196	-	#N/A	#N/A	#N/A	LIM/homeobox protein Lhx3
OG0001071	-	#N/A	#N/A	#N/A	#N/A
OG0003787	-	#N/A	#N/A	#N/A	PREDICTED: uncharacterized protein DDB_G0283697
OG0004073	-	#N/A	#N/A	#N/A	#N/A
OG0002223	-	#N/A	#N/A	#N/A	PREDICTED: tyrosine-protein kinase Drl isoform X1
OG0002766	-	#N/A	#N/A	#N/A	rhotekin-2
OG0002408	-	#N/A	#N/A	#N/A	#N/A
OG0002909	-	#N/A	#N/A	#N/A	#N/A
OG0005859	-	#N/A	#N/A	#N/A	#N/A
OG0004258	-	#N/A	#N/A	#N/A	#N/A
OG0005135	-	#N/A	#N/A	#N/A	#N/A
OG0004390	-	#N/A	#N/A	#N/A	uncharacterized protein LOC108629019 isoform X1
OG0003097	-	#N/A	#N/A	#N/A	protein orai-2
OG0001933	-	#N/A	#N/A	#N/A	serine/threonine-protein kinase tricorner isoform X9
OG0001865	-	#N/A	#N/A	#N/A	putative aminopeptidase W07G4.4
OG0004331	-	#N/A	#N/A	#N/A	PREDICTED: probable pterin-4-alpha-carbinolamine dehydratase
OG0005258	-	#N/A	#N/A	#N/A	#N/A
OG0002136	-	#N/A	#N/A	#N/A	#N/A
OG0004086	-	#N/A	#N/A	#N/A	#N/A
OG0003197	-	#N/A	#N/A	#N/A	#N/A
OG0001940	-	#N/A	#N/A	#N/A	#N/A
OG0002815	-	#N/A	#N/A	#N/A	#N/A
OG0003644	-	#N/A	#N/A	#N/A	#N/A
OG0001903	-	#N/A	#N/A	#N/A	#N/A
OG0001027	-	#N/A	#N/A	#N/A	#N/A
OG0003492	-	#N/A	#N/A	#N/A	#N/A
OG0004321	-	#N/A	#N/A	#N/A	#N/A
OG0001819	-	#N/A	#N/A	#N/A	#N/A
OG0002498	-	#N/A	#N/A	#N/A	#N/A
OG0002673	-	#N/A	#N/A	#N/A	#N/A
OG0002505	-	#N/A	#N/A	#N/A	#N/A
OG0002629	-	#N/A	#N/A	#N/A	#N/A
OG0003682	-	#N/A	#N/A	#N/A	#N/A
OG0005630	-	#N/A	#N/A	#N/A	#N/A
OG0005362	-	#N/A	#N/A	#N/A	#N/A
OG0004617	-	#N/A	#N/A	#N/A	#N/A
OG0002448	-	#N/A	#N/A	#N/A	#N/A
OG0005535	-	#N/A	#N/A	#N/A	#N/A
OG0003210	-	#N/A	#N/A	#N/A	#N/A
OG0005581	-	#N/A	#N/A	#N/A	#N/A
OG0002932	-	#N/A	#N/A	#N/A	#N/A
OG0004674	-	#N/A	#N/A	#N/A	#N/A
OG0004102	-	#N/A	#N/A	#N/A	#N/A
OG0002983	-	#N/A	#N/A	#N/A	#N/A
OG0005991	-	#N/A	#N/A	#N/A	#N/A
OG0002908	-	#N/A	#N/A	#N/A	catenin delta-2 isoform X4
OG0003288	-	#N/A	#N/A	#N/A	#N/A
OG0003773	-	#N/A	#N/A	#N/A	#N/A
OG0002109	-	#N/A	#N/A	#N/A	uncharacterized protein LOC122402397
OG0002907	-	#N/A	#N/A	#N/A	#N/A
OG0002676	-	#N/A	#N/A	#N/A	#N/A
OG0003546	-	#N/A	#N/A	#N/A	beta-1,3-galactosyltransferase 5-like isoform X1
OG0002404	-	#N/A	#N/A	#N/A	#N/A
OG0002817	-	#N/A	#N/A	#N/A	#N/A
OG0001759	-	#N/A	#N/A	#N/A	#N/A
OG0004547	-	#N/A	#N/A	#N/A	#N/A
OG0005242	-	#N/A	#N/A	#N/A	#N/A
OG0003133	-	#N/A	#N/A	#N/A	#N/A
OG0002901	-	#N/A	#N/A	#N/A	#N/A
OG0003170	-	#N/A	#N/A	#N/A	#N/A
OG0002521	-	#N/A	#N/A	#N/A	#N/A
OG0002478	-	#N/A	#N/A	#N/A	PREDICTED: sodium-independent sulfate anion transporter-like
OG0004166	-	#N/A	#N/A	#N/A	uncharacterized protein LOC122538535 isoform X2
OG0004097	-	#N/A	#N/A	#N/A	#N/A
OG0001380	-	#N/A	#N/A	#N/A	PREDICTED: TSC22 domain family protein 1
OG0001382	-	#N/A	#N/A	#N/A	#N/A
OG0004588	-	#N/A	#N/A	#N/A	#N/A
OG0002422	-	#N/A	#N/A	#N/A	#N/A
OG0002017	-	#N/A	#N/A	#N/A	#N/A
OG0003457	-	#N/A	#N/A	#N/A	#N/A
OG0005238	-	#N/A	#N/A	#N/A	#N/A
OG0003209	-	#N/A	#N/A	#N/A	#N/A
OG0005132	+	+	+	#N/A	ER membrane protein complex subunit 1 isoform X1
OG0005069	+	+	+	#N/A	PREDICTED: LOW QUALITY PROTEIN: leucine-rich repeat serine/threonine-protein kinase 1
OG0005760	+	#N/A	+	#N/A	PREDICTED: AP-3 complex subunit mu-1
OG0004521	+	#N/A	+	#N/A	DAZ-associated protein 2-like isoform X2
OG0004749	+	#N/A	+	#N/A	PREDICTED: putative uncharacterized protein DDB_G0271606
OG0003650	+	#N/A	+	#N/A	PREDICTED: G1/S-specific cyclin-E
OG0003667	+	#N/A	+	#N/A	tetratricopeptide repeat protein 7B isoform X1
OG0004406	+	#N/A	+	#N/A	ER membrane protein complex subunit 3 isoform X2
OG0004926	+	#N/A	+	#N/A	PREDICTED: MOG interacting and ectopic P-granules protein 1 isoform X1
OG0003654	+	#N/A	+	#N/A	Golgi apparatus protein 1
OG0004721	+	#N/A	+	#N/A	epidermal growth factor receptor substrate 15-like 1 isoform X2
OG0001279	+	#N/A	+	#N/A	protein lin-54 homolog isoform X1
OG0004851	+	#N/A	+	#N/A	PREDICTED: TATA-binding protein-associated factor 172
OG0004741	+	#N/A	+	#N/A	uncharacterized protein LOC116428914 isoform X2
OG0003945	+	#N/A	+	#N/A	fizzy-related protein homolog
OG0001143	+	#N/A	+	#N/A	PREDICTED: breast cancer anti-estrogen resistance protein 1
OG0004774	+	#N/A	+	#N/A	PREDICTED: cyclin-dependent kinase 14 isoform X1
OG0005722	+	#N/A	+	#N/A	PREDICTED: diacylglycerol kinase theta isoform X1
OG0004308	+	#N/A	+	#N/A	tyrosine-protein phosphatase non-receptor type 5 isoform X1
OG0004729	+	#N/A	+	#N/A	TOM1-like protein 2 isoform X1
OG0005414	+	#N/A	+	#N/A	serine/threonine-protein phosphatase 4 regulatory subunit 3
OG0005905	+	#N/A	+	#N/A	PREDICTED: Krueppel-like factor 6
OG0003659	+	#N/A	+	#N/A	PREDICTED: protein son of sevenless isoform X3
OG0005762	+	#N/A	+	#N/A	PREDICTED: zinc finger MYND domain-containing protein 11 isoform X1
OG0005779	+	#N/A	+	#N/A	PREDICTED: protein TSSC1
OG0003248	+	#N/A	+	#N/A	dnaJ homolog dnj-5 isoform X2
OG0002868	+	#N/A	+	#N/A	uncharacterized protein LOC108631519
OG0001536	+	#N/A	+	#N/A	calumenin-A-like
OG0003227	+	#N/A	+	#N/A	PREDICTED: set1/Ash2 histone methyltransferase complex subunit ASH2-like
OG0005108	+	#N/A	+	#N/A	PREDICTED: hypermethylated in cancer 2 protein isoform X1
OG0003204	+	#N/A	+	#N/A	PREDICTED: histone-lysine N-methyltransferase, H3 lysine-79 specific-like
OG0005633	+	#N/A	+	#N/A	serine/threonine-protein kinase minibrain
OG0003992	+	#N/A	+	#N/A	PREDICTED: E3 ubiquitin-protein ligase HECW2 isoform X1
OG0004348	+	#N/A	+	#N/A	protein ST7 homolog
OG0003974	+	#N/A	+	#N/A	uncharacterized protein LOC117208788 isoform X1
OG0003076	+	#N/A	+	#N/A	PREDICTED: sorting nexin lst-4
OG0004810	+	#N/A	+	#N/A	PREDICTED: small G protein signaling modulator 3 homolog isoform X2
OG0004654	+	#N/A	+	#N/A	PREDICTED: INO80 complex subunit D
OG0005708	+	#N/A	+	#N/A	PREDICTED: LOW QUALITY PROTEIN: calpain-D-like
OG0004362	+	#N/A	+	#N/A	PREDICTED: transmembrane 9 superfamily member 3
OG0005674	+	#N/A	+	#N/A	LOW QUALITY PROTEIN: eIF-2-alpha kinase activator GCN1
OG0003199	+	#N/A	+	#N/A	PREDICTED: uncharacterized protein LOC107190356
OG0004548	+	#N/A	+	#N/A	PREDICTED: phosphatidylinositol 5-phosphate 4-kinase type-2 alpha isoform X1
OG0004999	+	#N/A	+	#N/A	#N/A
OG0005680	+	#N/A	+	#N/A	#N/A
OG0005164	+	#N/A	+	#N/A	PREDICTED: LOW QUALITY PROTEIN: anaphase-promoting complex subunit 2
OG0004263	+	#N/A	+	#N/A	PREDICTED: serine/threonine-protein kinase Genghis Khan
OG0003166	+	#N/A	+	#N/A	(E3-independent) E2 ubiquitin-conjugating enzyme UBE2O isoform X1
OG0004595	+	#N/A	+	#N/A	PREDICTED: mediator of RNA polymerase II transcription subunit 16 isoform X1
OG0003537	+	#N/A	+	#N/A	#N/A
OG0004811	+	#N/A	+	#N/A	PREDICTED: uncharacterized protein LOC107195137
OG0001666	+	#N/A	+	#N/A	LOW QUALITY PROTEIN: leucine-rich repeat-containing protein 24-like
OG0005235	+	#N/A	+	#N/A	#N/A
OG0002031	+	#N/A	+	#N/A	#N/A
OG0005952	+	#N/A	+	#N/A	LOW QUALITY PROTEIN: serine/threonine-protein kinase NLK
OG0001572	+	+	#N/A	+	titin-like isoform X5
OG0001660	+	+	#N/A	+	titin isoform X4
OG0001748	+	+	#N/A	+	tudor domain-containing protein 15 isoform X2
OG0002117	+	+	#N/A	+	DNA-binding protein RFX2
OG0004289	+	+	#N/A	#N/A	uncharacterized protein LOC103569956 isoform X3
OG0004585	+	+	#N/A	#N/A	PREDICTED: eukaryotic translation initiation factor 3 subunit B
OG0005419	+	+	#N/A	#N/A	PREDICTED: N-terminal kinase-like protein isoform X1
OG0005798	+	+	#N/A	#N/A	patatin-like phospholipase domain-containing protein 2 isoform X1
OG0005795	+	+	#N/A	#N/A	PREDICTED: E3 ubiquitin-protein ligase TRIM33
OG0001165	+	#N/A	#N/A	+	PREDICTED: MRG/MORF4L-binding protein
OG0004682	+	#N/A	#N/A	+	E3 ubiquitin ligase Rnf157 isoform X1
OG0005237	+	#N/A	#N/A	+	DDB1- and CUL4-associated factor 13
OG0002343	+	#N/A	#N/A	+	PREDICTED: 17-beta-hydroxysteroid dehydrogenase 13-like isoform X1
OG0004731	+	#N/A	#N/A	+	small RNA degrading nuclease 5 isoform X1
OG0005656	+	#N/A	#N/A	+	vitellogenin-4
OG0001012	+	#N/A	#N/A	+	uncharacterized protein LOC108623522
OG0005437	+	#N/A	#N/A	+	LOW QUALITY PROTEIN: alanine--tRNA ligase, cytoplasmic
OG0005831	+	#N/A	#N/A	+	dihydrolipoyllysine-residue acetyltransferase component of pyruvate dehydrogenase complex, mitochondrial-like
OG0005579	+	#N/A	#N/A	+	LOW QUALITY PROTEIN: serine/arginine-rich splicing factor 1A
OG0005162	+	#N/A	#N/A	+	PREDICTED: protein lethal(2)denticleless isoform X1
OG0003646	+	#N/A	#N/A	+	PREDICTED: leukocyte surface antigen CD53-like isoform X1
OG0004444	+	#N/A	#N/A	+	PREDICTED: dihydroxyacetone phosphate acyltransferase
OG0004445	+	#N/A	#N/A	+	serine/threonine-protein kinase D3 isoform X3
OG0002442	+	#N/A	#N/A	+	PREDICTED: splicing factor 1-like isoform X1
OG0003126	+	#N/A	#N/A	+	polycomb protein Sfmbt-like isoform X1
OG0002980	+	#N/A	#N/A	+	tubulin-folding cofactor B isoform X1
OG0004757	+	#N/A	#N/A	+	PREDICTED: bifunctional coenzyme A synthase isoform X1
OG0004985	+	#N/A	#N/A	+	PREDICTED: SRSF protein kinase 3
OG0001153	+	#N/A	#N/A	+	kinesin-like protein KIF18A
OG0004114	+	#N/A	#N/A	+	mRNA-capping enzyme
OG0004907	+	#N/A	#N/A	+	nucleoside diphosphate kinase
OG0005838	+	#N/A	#N/A	+	cleavage and polyadenylation specificity factor subunit 6 isoform X4
OG0005711	+	#N/A	#N/A	+	PREDICTED: CCR4-NOT transcription complex subunit 3 isoform X1
OG0001486	+	#N/A	#N/A	+	probable methyltransferase TARBP1 isoform X1
OG0004649	+	#N/A	#N/A	+	RNA polymerase II-associated protein 3, partial
OG0005333	+	#N/A	#N/A	+	DNA replication licensing factor MCM4
OG0001968	+	#N/A	#N/A	+	PREDICTED: nitrogen permease regulator 3-like protein
OG0003435	+	#N/A	#N/A	+	PREDICTED: protein alan shepard-like isoform X1
OG0004227	+	#N/A	#N/A	+	PREDICTED: TFIIH basal transcription factor complex helicase XPD subunit
OG0001491	+	#N/A	#N/A	+	PREDICTED: endoribonuclease Dcr-1 isoform X1
OG0005721	+	#N/A	#N/A	+	PREDICTED: polypeptide N-acetylgalactosaminyltransferase 35A-like
OG0004949	+	#N/A	#N/A	+	PREDICTED: GPI ethanolamine phosphate transferase 3
OG0004344	+	#N/A	#N/A	+	nuclear factor NF-kappa-B p110 subunit isoform X1
OG0005088	+	#N/A	#N/A	+	PREDICTED: polycomb protein Pcl
OG0004042	+	#N/A	#N/A	+	uncharacterized protein LOC409595
OG0002065	+	#N/A	#N/A	+	PREDICTED: transmembrane protein 41B
OG0004455	+	#N/A	#N/A	+	uncharacterized protein LOC108632545
OG0002880	+	#N/A	#N/A	+	PREDICTED: cGMP-dependent 3',5'-cyclic phosphodiesterase-like
OG0002764	+	#N/A	#N/A	+	PREDICTED: uncharacterized protein LOC108572961
OG0001721	+	#N/A	#N/A	+	PREDICTED: acylamino-acid-releasing enzyme-like isoform X1
OG0001787	+	#N/A	#N/A	+	cytosolic non-specific dipeptidase
OG0003313	+	#N/A	#N/A	+	PREDICTED: UPF0160 protein isoform X1
OG0005178	+	#N/A	#N/A	+	presequence protease, mitochondrial
OG0005763	+	#N/A	#N/A	+	protein LZIC
OG0002286	+	#N/A	#N/A	+	LIM domain-containing protein jub-like
OG0001595	+	#N/A	#N/A	+	PREDICTED: serine/arginine repetitive matrix protein 1
OG0004759	+	#N/A	#N/A	+	serine/threonine-protein kinase TBK1
OG0002332	+	#N/A	#N/A	+	PREDICTED: angiomotin-like protein 1
OG0003196	+	#N/A	#N/A	+	myb-like protein Q
OG0001264	+	#N/A	#N/A	+	general transcription factor 3C polypeptide 1
OG0003186	+	#N/A	#N/A	+	PREDICTED: dnaJ homolog subfamily C member 13 isoform X2
OG0004372	+	#N/A	#N/A	+	nuclear RNA export factor 2-like
OG0004217	+	#N/A	#N/A	+	PREDICTED: uncharacterized protein LOC100877871 isoform X1
OG0002844	+	#N/A	#N/A	+	cation-independent mannose-6-phosphate receptor
OG0002441	+	#N/A	#N/A	+	PREDICTED: triosephosphate isomerase
OG0002315	+	#N/A	#N/A	+	T-complex protein 1 subunit eta isoform X1
OG0003151	+	#N/A	#N/A	+	WD repeat domain-containing protein 83-like isoform X1
OG0003123	+	#N/A	#N/A	+	phosphatidylinositol 4-phosphate 3-kinase C2 domain-containing subunit beta isoform X4
OG0004897	+	#N/A	#N/A	+	vacuolar protein sorting-associated protein 4B
OG0002570	+	#N/A	#N/A	+	uncharacterized protein LOC551609
OG0002449	+	#N/A	#N/A	+	PREDICTED: serine/threonine-protein kinase 16
OG0002184	+	#N/A	#N/A	+	PREDICTED: transcription initiation factor TFIID subunit 2
OG0005355	+	#N/A	#N/A	+	PREDICTED: pantothenate kinase 4
OG0004691	+	#N/A	#N/A	+	GTP-binding protein 1 isoform X1
OG0002605	+	#N/A	#N/A	+	PREDICTED: uncharacterized protein LOC108553377
OG0003142	+	#N/A	#N/A	+	PREDICTED: beclin 1-associated autophagy-related key regulator isoform X3
OG0002922	+	#N/A	#N/A	+	#N/A
OG0005423	+	#N/A	#N/A	+	#N/A
OG0005016	+	#N/A	#N/A	+	PREDICTED: abhydrolase domain-containing protein 16A isoform X1
OG0001033	+	#N/A	#N/A	+	transcription initiation factor TFIID subunit 4 isoform X3
OG0003514	+	#N/A	#N/A	+	PREDICTED: protein spinster
OG0002246	+	#N/A	#N/A	+	PREDICTED: ubiquitin carboxyl-terminal hydrolase 10-like
OG0004564	+	#N/A	#N/A	+	PREDICTED: T-complex protein 1 subunit delta
OG0002015	+	#N/A	#N/A	+	#N/A
OG0003824	+	#N/A	#N/A	+	serine/threonine-protein kinase 3 isoform X3
OG0004339	+	#N/A	#N/A	#N/A	protein unc-45 homolog B
OG0004613	+	#N/A	#N/A	#N/A	regulation of nuclear pre-mRNA domain-containing protein 1B
OG0004743	+	#N/A	#N/A	#N/A	PREDICTED: protein lingerer isoform X4
OG0005028	+	#N/A	#N/A	#N/A	uncharacterized protein LOC122395327
OG0003157	+	#N/A	#N/A	#N/A	integrator complex subunit 11 isoform X1
OG0005597	+	#N/A	#N/A	#N/A	GDP-fucose transporter 1, partial
OG0003648	+	#N/A	#N/A	#N/A	cleavage and polyadenylation specificity factor 73
OG0003997	+	#N/A	#N/A	#N/A	pre-mRNA-processing factor 40 homolog A
OG0004799	+	#N/A	#N/A	#N/A	PREDICTED: ras-like GTP-binding protein Rho1 isoform X2
OG0001231	+	#N/A	#N/A	#N/A	liprin-beta-1 isoform X3
OG0003207	+	#N/A	#N/A	#N/A	putative high mobility group protein B1-like 1 isoform X1
OG0003270	+	#N/A	#N/A	#N/A	E3 ubiquitin-protein ligase MIB1, partial
OG0003021	+	#N/A	#N/A	#N/A	ubiquitin carboxyl-terminal hydrolase 20-like
OG0003200	+	#N/A	#N/A	#N/A	DNA-directed RNA polymerase III subunit RPC1 isoform X1
OG0005445	+	#N/A	#N/A	#N/A	splicing factor 45
OG0004716	+	#N/A	#N/A	#N/A	PREDICTED: ras-related protein Rab-2
OG0005741	+	#N/A	#N/A	#N/A	transcription factor BTF3 homolog 4
OG0002989	+	#N/A	#N/A	#N/A	PREDICTED: C-terminal-binding protein isoform X1
OG0003581	+	#N/A	#N/A	#N/A	transcription elongation factor SPT4
OG0004768	+	#N/A	#N/A	#N/A	craniofacial development protein 1 isoform X2
OG0002204	+	#N/A	#N/A	#N/A	transcriptional repressor protein YY1-like isoform X2
OG0005759	+	#N/A	#N/A	#N/A	PREDICTED: splicing factor 3A subunit 1
OG0005105	+	#N/A	#N/A	#N/A	centaurin-gamma-1A isoform X1
OG0004361	+	#N/A	#N/A	#N/A	pre-mRNA-splicing factor RBM22
OG0002981	+	#N/A	#N/A	#N/A	katanin p60 ATPase-containing subunit A-like 1 isoform X2
OG0003798	+	#N/A	#N/A	#N/A	REST corepressor 3-like isoform X1
OG0001812	+	#N/A	#N/A	#N/A	PREDICTED: RNA polymerase II-associated factor 1 homolog isoform X2
OG0005465	+	#N/A	#N/A	#N/A	DNA damage-binding protein 1 isoform X1
OG0003597	+	#N/A	#N/A	#N/A	PREDICTED: zinc finger protein 420-like
OG0003271	+	#N/A	#N/A	#N/A	AP-3 complex subunit delta-1 isoform X3
OG0005358	+	#N/A	#N/A	#N/A	F-actin-capping protein subunit alpha
OG0005949	+	#N/A	#N/A	#N/A	PREDICTED: uncharacterized protein LOC108547912
OG0002660	+	#N/A	#N/A	#N/A	ral GTPase-activating protein subunit beta isoform X3
OG0005292	+	#N/A	#N/A	#N/A	putative deoxyribonuclease TATDN1
OG0001345	+	#N/A	#N/A	#N/A	kinesin-like protein KIF23
OG0003642	+	#N/A	#N/A	#N/A	PREDICTED: zinc transporter ZIP9-A
OG0002944	+	#N/A	#N/A	#N/A	PREDICTED: ataxin-7-like protein 3 isoform X1
OG0002971	+	#N/A	#N/A	#N/A	PREDICTED: LOW QUALITY PROTEIN: V-type proton ATPase subunit d-like
OG0001747	+	#N/A	#N/A	#N/A	PREDICTED: high mobility group B protein 6
OG0005827	+	#N/A	#N/A	#N/A	4-hydroxybenzoate polyprenyltransferase, mitochondrial
OG0004712	+	#N/A	#N/A	#N/A	transcription factor Dp-1-like
OG0004643	+	#N/A	#N/A	#N/A	PREDICTED: calcium-transporting ATPase type 2C member 1
OG0002979	+	#N/A	#N/A	#N/A	PREDICTED: exostosin-2
OG0002514	+	#N/A	#N/A	#N/A	tuftelin-like
OG0004248	+	#N/A	#N/A	#N/A	rho guanine nucleotide exchange factor 18 isoform X7
OG0001733	+	#N/A	#N/A	#N/A	PREDICTED: thiamine transporter 2-like
OG0000891	+	#N/A	#N/A	#N/A	uncharacterized protein LOC116432891
OG0003976	+	#N/A	#N/A	#N/A	PREDICTED: uncharacterized protein LOC100883458
OG0003145	+	#N/A	#N/A	#N/A	tripartite motif-containing protein 2-like isoform X3
OG0003141	+	#N/A	#N/A	#N/A	PREDICTED: probable cleavage and polyadenylation specificity factor subunit 2
OG0002419	+	#N/A	#N/A	#N/A	integrin alpha-PS1 isoform X3
OG0005380	+	#N/A	#N/A	#N/A	PREDICTED: WD repeat-containing protein 20 isoform X1
OG0005466	+	#N/A	#N/A	#N/A	PREDICTED: alcohol dehydrogenase
OG0003330	+	#N/A	#N/A	#N/A	transmembrane protein 98-like
OG0003877	+	#N/A	#N/A	#N/A	PREDICTED: ras-related protein M-Ras-like
OG0005899	+	#N/A	#N/A	#N/A	uncharacterized protein LOC122400863
OG0005727	+	#N/A	#N/A	#N/A	transcription factor E2F2-like isoform X1
OG0003374	+	#N/A	#N/A	#N/A	PREDICTED: actin-related protein 8 isoform X1
OG0003072	+	#N/A	#N/A	#N/A	integrator complex subunit 12 isoform X3
OG0003619	+	#N/A	#N/A	#N/A	PREDICTED: 3-oxoacyl-[acyl-carrier-protein] synthase, mitochondrial
OG0003201	+	#N/A	#N/A	#N/A	PREDICTED: probable glutamine--tRNA ligase
OG0003144	+	#N/A	#N/A	#N/A	sorting nexin-29
OG0005672	+	#N/A	#N/A	#N/A	LOW QUALITY PROTEIN: translocation protein SEC63 homolog
OG0004977	+	#N/A	#N/A	#N/A	mitotic checkpoint protein BUB3
OG0005267	+	#N/A	#N/A	#N/A	SWI/SNF-related matrix-associated actin-dependent regulator of chromatin subfamily B member 1-A isoform X1
OG0001695	+	#N/A	#N/A	#N/A	PREDICTED: WD repeat-containing protein 48-like
OG0003480	+	#N/A	#N/A	#N/A	PREDICTED: LOW QUALITY PROTEIN: splicing factor 3B subunit 1
OG0005601	+	#N/A	#N/A	#N/A	hippocampus abundant transcript 1 protein isoform X5
OG0001813	+	#N/A	#N/A	#N/A	protein wings apart-like
OG0002149	+	#N/A	#N/A	#N/A	dual specificity mitogen-activated protein kinase kinase hemipterous
OG0004984	+	#N/A	#N/A	#N/A	mucin-4-like
OG0001115	+	#N/A	#N/A	#N/A	mitogen-activated protein kinase kinase kinase 10-like isoform X4
OG0004365	+	#N/A	#N/A	#N/A	polycomb protein Asx isoform X4
OG0005505	+	#N/A	#N/A	#N/A	O-phosphoseryl-tRNA(Sec) selenium transferase isoform X1
OG0001215	+	#N/A	#N/A	#N/A	dihydroorotate dehydrogenase (quinone), mitochondrial
OG0003653	+	#N/A	#N/A	#N/A	PREDICTED: COP9 signalosome complex subunit 4
OG0005593	+	#N/A	#N/A	#N/A	zinc finger protein 260-like isoform X1
OG0005596	+	#N/A	#N/A	#N/A	glutathione hydrolase 7-like isoform X1
OG0005875	+	#N/A	#N/A	#N/A	guanine nucleotide-binding protein subunit alpha homolog isoform X2
OG0003632	+	#N/A	#N/A	#N/A	uncharacterized protein LOC100576266 isoform X1
OG0004986	+	#N/A	#N/A	#N/A	PREDICTED: cold shock domain-containing protein E1
OG0004262	+	#N/A	#N/A	#N/A	deubiquitinase DESI2
OG0003962	+	#N/A	#N/A	#N/A	D-glucuronyl C5-epimerase B
OG0003635	+	#N/A	#N/A	#N/A	PREDICTED: transmembrane protein 115
OG0003315	+	#N/A	#N/A	#N/A	sterol regulatory element-binding protein cleavage-activating protein isoform X1
OG0005153	+	#N/A	#N/A	#N/A	uncharacterized protein LOC108625884
OG0003243	+	#N/A	#N/A	#N/A	SCY1-like protein 2
OG0004054	+	#N/A	#N/A	#N/A	casein kinase II subunit alpha isoform X1
OG0003241	+	#N/A	#N/A	#N/A	zinc finger protein Pegasus
OG0002080	+	#N/A	#N/A	#N/A	protein argonaute-2 isoform X2
OG0004003	+	#N/A	#N/A	#N/A	eukaryotic translation initiation factor 4E-binding protein Mextli isoform X2
OG0004356	+	#N/A	#N/A	#N/A	LOW QUALITY PROTEIN: glycogen debranching enzyme
OG0003481	+	#N/A	#N/A	#N/A	dual specificity protein phosphatase MPK-4
OG0004568	+	#N/A	#N/A	#N/A	PREDICTED: protein MON2 homolog isoform X1
OG0005761	+	#N/A	#N/A	#N/A	PREDICTED: conserved oligomeric Golgi complex subunit 5
OG0002409	+	#N/A	#N/A	#N/A	out at first protein
OG0005410	+	#N/A	#N/A	#N/A	PREDICTED: hydroxymethylglutaryl-CoA synthase, cytoplasmic
OG0004385	+	#N/A	#N/A	#N/A	PREDICTED: dehydrodolichyl diphosphate syntase complex subunit nus1
OG0002211	+	#N/A	#N/A	#N/A	PREDICTED: ras-related GTP-binding protein A
OG0004772	+	#N/A	#N/A	#N/A	F-actin-uncapping protein LRRC16A isoform X2
OG0005561	+	#N/A	#N/A	#N/A	bromodomain-containing protein 8-like
OG0001852	+	#N/A	#N/A	#N/A	uroporphyrinogen decarboxylase isoform X1
OG0002333	+	#N/A	#N/A	#N/A	PREDICTED: axin-2 isoform X1
OG0003143	+	#N/A	#N/A	#N/A	PREDICTED: protein phosphatase 1B-like
OG0002704	+	#N/A	#N/A	#N/A	PREDICTED: la-related protein 4 isoform X1
OG0005598	+	#N/A	#N/A	#N/A	U1 small nuclear ribonucleoprotein A
OG0003767	+	#N/A	#N/A	#N/A	PREDICTED: ras-related protein Rab-10
OG0002585	+	#N/A	#N/A	#N/A	PREDICTED: vacuolar protein sorting-associated protein 26B-like
OG0004191	+	#N/A	#N/A	#N/A	PREDICTED: protein sarah
OG0002843	+	#N/A	#N/A	#N/A	PREDICTED: tetratricopeptide repeat protein 5-like
OG0002066	+	#N/A	#N/A	#N/A	uncharacterized protein LOC117211947 isoform X1
OG0002881	+	#N/A	#N/A	#N/A	PREDICTED: THO complex subunit 3
OG0005174	+	#N/A	#N/A	#N/A	eukaryotic translation initiation factor 3 subunit L
OG0003193	+	#N/A	#N/A	#N/A	PREDICTED: calcium homeostasis endoplasmic reticulum protein
OG0005326	+	#N/A	#N/A	#N/A	mediator of RNA polymerase II transcription subunit 6
OG0003023	+	#N/A	#N/A	#N/A	pleiotropic regulator 1 isoform X1
OG0000915	+	#N/A	#N/A	#N/A	thioredoxin C-1
OG0005033	+	#N/A	#N/A	#N/A	tyrosine-protein phosphatase non-receptor type 2 isoform X3
OG0003643	+	#N/A	#N/A	#N/A	PREDICTED: serine/threonine-protein kinase STK11
OG0005631	+	#N/A	#N/A	#N/A	actin cytoskeleton-regulatory complex protein pan1-like isoform X2
OG0001871	+	#N/A	#N/A	#N/A	uncharacterized protein LOC122536735 isoform X3
OG0004381	+	#N/A	#N/A	#N/A	PREDICTED: histone acetyltransferase KAT8-like
OG0004014	+	#N/A	#N/A	#N/A	PREDICTED: chitinase domain-containing protein 1
OG0004341	+	#N/A	#N/A	#N/A	PREDICTED: uncharacterized protein LOC100877443 isoform X1
OG0003237	+	#N/A	#N/A	#N/A	phosphorylase b kinase gamma catalytic chain, skeletal muscle/heart isoform isoform X1
OG0004747	+	#N/A	#N/A	#N/A	PREDICTED: sorting nexin-6 isoform X2
OG0002189	+	#N/A	#N/A	#N/A	PREDICTED: E3 ubiquitin-protein ligase Hakai isoform X1
OG0005874	+	#N/A	#N/A	#N/A	U4/U6 small nuclear ribonucleoprotein Prp31
OG0003959	+	#N/A	#N/A	#N/A	PREDICTED: WD repeat domain phosphoinositide-interacting protein 3
OG0002399	+	#N/A	#N/A	#N/A	protein lines
OG0003631	+	#N/A	#N/A	#N/A	lamin Dm0-like isoform X1
OG0002157	+	#N/A	#N/A	#N/A	ras-related protein Rab-9A isoform X2
OG0004270	+	#N/A	#N/A	#N/A	PREDICTED: GTP-binding protein Rit2 isoform X1
OG0003714	+	#N/A	#N/A	#N/A	glucose-fructose oxidoreductase domain-containing protein 1 isoform X1
OG0002751	+	#N/A	#N/A	#N/A	PREDICTED: inosine-5'-monophosphate dehydrogenase 1b
OG0005417	+	#N/A	#N/A	#N/A	GPI ethanolamine phosphate transferase 1-like isoform X1
OG0004450	+	#N/A	#N/A	#N/A	PREDICTED: tyrosine-protein phosphatase corkscrew isoform X2
OG0005790	+	#N/A	#N/A	#N/A	anaphase-promoting complex subunit 4 isoform X1
OG0005173	+	#N/A	#N/A	#N/A	PREDICTED: developmentally-regulated GTP-binding protein 2
OG0002666	+	#N/A	#N/A	#N/A	BTB/POZ domain-containing protein KCTD5 isoform X1
OG0005290	+	#N/A	#N/A	#N/A	Protein unc-50 homolog
OG0001452	+	#N/A	#N/A	#N/A	LOW QUALITY PROTEIN: partitioning defective protein 6-like
OG0002667	+	#N/A	#N/A	#N/A	uncharacterized protein LOC112213161
OG0004456	+	#N/A	#N/A	#N/A	PREDICTED: cleavage stimulation factor subunit 1
OG0004755	+	#N/A	#N/A	#N/A	PREDICTED: uncharacterized protein LOC108553403 isoform X1
OG0004707	+	#N/A	#N/A	#N/A	uncharacterized protein LOC117158868
OG0002714	+	#N/A	#N/A	#N/A	#N/A
OG0004290	+	#N/A	#N/A	#N/A	angiopoietin-1 receptor isoform X3
OG0005685	+	#N/A	#N/A	#N/A	PREDICTED: suppressor of fused homolog
OG0003276	+	#N/A	#N/A	#N/A	26S proteasome regulatory subunit 7, partial
OG0004813	+	#N/A	#N/A	#N/A	#N/A
OG0005121	+	#N/A	#N/A	#N/A	#N/A
OG0002335	+	#N/A	#N/A	#N/A	#N/A
OG0005102	+	#N/A	#N/A	#N/A	leucine-rich repeat protein soc-2 homolog
OG0005073	+	#N/A	#N/A	#N/A	PREDICTED: uncharacterized protein LOC108552345
OG0005403	+	#N/A	#N/A	#N/A	scaffold protein salvador isoform X1
OG0002644	+	#N/A	#N/A	#N/A	PREDICTED: U4/U6.U5 tri-snRNP-associated protein 2
OG0004345	+	#N/A	#N/A	#N/A	PREDICTED: 60S ribosomal protein L24
OG0003159	+	#N/A	#N/A	#N/A	#N/A
OG0004394	+	#N/A	#N/A	#N/A	#N/A
OG0004005	+	#N/A	#N/A	#N/A	#N/A
OG0002690	+	#N/A	#N/A	#N/A	#N/A
OG0002018	+	#N/A	#N/A	#N/A	#N/A
OG0003796	+	#N/A	#N/A	#N/A	#N/A
OG0002653	+	#N/A	#N/A	#N/A	#N/A
OG0002698	+	#N/A	#N/A	#N/A	#N/A
OG0005464	+	#N/A	#N/A	#N/A	#N/A
OG0003182	+	#N/A	#N/A	#N/A	#N/A
OG0003020	+	#N/A	#N/A	#N/A	#N/A
OG0003525	+	#N/A	#N/A	#N/A	#N/A
OG0001975	+	#N/A	#N/A	#N/A	#N/A
OG0005251	+	#N/A	#N/A	#N/A	#N/A
OG0001077	+	#N/A	#N/A	#N/A	#N/A
OG0001974	+	#N/A	#N/A	#N/A	#N/A
OG0005291	+	#N/A	#N/A	#N/A	PREDICTED: serine/threonine/tyrosine-interacting protein-like
OG0003645	+	#N/A	#N/A	#N/A	PREDICTED: ubiquitin-like protein 7
OG0003370	+	#N/A	#N/A	#N/A	#N/A
OG0005329	+	#N/A	#N/A	#N/A	#N/A
OG0001988	+	#N/A	#N/A	#N/A	#N/A
OG0001978	+	#N/A	#N/A	#N/A	#N/A
OG0002493	+	#N/A	#N/A	#N/A	60S ribosomal protein L23
OG0002000	+	#N/A	#N/A	#N/A	#N/A
OG0005119	+	#N/A	#N/A	#N/A	elongin-B
OG0005433	+	#N/A	#N/A	#N/A	PREDICTED: cyclin-K
OG0001385	+	#N/A	#N/A	#N/A	#N/A
OG0004532	+	#N/A	#N/A	#N/A	#N/A
OG0003501	+	#N/A	#N/A	#N/A	#N/A
OG0004891	+	#N/A	#N/A	#N/A	#N/A
OG0004373	+	#N/A	#N/A	#N/A	#N/A
OG0003262	+	#N/A	#N/A	#N/A	#N/A
OG0001007	+	#N/A	#N/A	#N/A	#N/A
OG0002479	+	#N/A	#N/A	#N/A	#N/A
OG0003592	+	#N/A	#N/A	#N/A	#N/A
OG0005524	+	#N/A	#N/A	#N/A	#N/A
OG0002721	+	#N/A	#N/A	#N/A	#N/A
OG0005204	+	#N/A	#N/A	#N/A	#N/A
OG0000697	#N/A	+	+	#N/A	PREDICTED: ectopic P granules protein 5 homolog isoform X1
OG0003108	#N/A	+	+	#N/A	lisH domain-containing protein ARMC9-like isoform X1
OG0000986	#N/A	+	+	#N/A	caltractin-like isoform X5
OG0004149	#N/A	+	+	#N/A	LOW QUALITY PROTEIN: E3 ubiquitin-protein ligase UBR5
OG0005430	#N/A	+	+	#N/A	kinesin-like protein KIF21A isoform X4
OG0001545	#N/A	+	+	#N/A	rho GTPase-activating protein 100F isoform X11
OG0003351	#N/A	#N/A	+	#N/A	PREDICTED: dnaJ homolog subfamily C member 11 isoform X1
OG0004859	#N/A	#N/A	+	#N/A	PREDICTED: importin-7
OG0003676	#N/A	#N/A	+	#N/A	PREDICTED: putative protein arginine N-methyltransferase 9
OG0005757	#N/A	#N/A	+	#N/A	uncharacterized protein C1orf194 homolog
OG0001084	#N/A	#N/A	+	#N/A	PREDICTED: cytoskeleton-associated protein 5 isoform X1
OG0005107	#N/A	#N/A	+	#N/A	activin receptor type-1 isoform X3
OG0004642	#N/A	#N/A	+	#N/A	E3 ubiquitin-protein ligase MSL2
OG0003324	#N/A	#N/A	+	#N/A	uncharacterized protein LOC117218102
OG0004924	#N/A	#N/A	+	#N/A	PREDICTED: AFG3-like protein 2
OG0002670	#N/A	#N/A	+	#N/A	elongin-C isoform X1
OG0005332	#N/A	#N/A	+	#N/A	PREDICTED: exocyst complex component 7 isoform X1
OG0005042	#N/A	#N/A	+	#N/A	thioredoxin reductase-like selenoprotein T homolog CG3887
OG0004150	#N/A	#N/A	+	#N/A	mitochondrial import inner membrane translocase subunit TIM44 isoform X2
OG0005876	#N/A	#N/A	+	#N/A	PREDICTED: forkhead box protein A2-like
OG0002397	#N/A	#N/A	+	#N/A	uncharacterized protein LOC117229648
OG0005407	#N/A	#N/A	+	#N/A	synaptotagmin-14
OG0001942	#N/A	#N/A	+	#N/A	#N/A
OG0002621	#N/A	#N/A	+	#N/A	#N/A
OG0004099	#N/A	#N/A	+	#N/A	#N/A
OG0002469	#N/A	#N/A	+	#N/A	#N/A
OG0002646	#N/A	#N/A	+	#N/A	metaxin-1, partial
OG0004850	#N/A	#N/A	+	#N/A	homeobox protein six1-like isoform X2
OG0004939	#N/A	#N/A	+	#N/A	PREDICTED: BAG family molecular chaperone regulator 2 isoform X2
OG0002373	#N/A	#N/A	+	#N/A	ero1-like protein isoform X2
OG0000880	#N/A	#N/A	+	#N/A	#N/A
OG0003658	#N/A	#N/A	+	#N/A	insulin-like growth factor 2 mRNA-binding protein 1 isoform X2
OG0004963	#N/A	#N/A	+	#N/A	circadian locomoter output cycles protein kaput-like isoform X3
OG0001149	#N/A	#N/A	+	#N/A	#N/A
OG0003332	#N/A	#N/A	+	#N/A	ethanolaminephosphotransferase 1-like isoform X2
OG0000931	#N/A	#N/A	+	#N/A	PREDICTED: uncharacterized protein LOC108548985 isoform X1
OG0001411	#N/A	#N/A	+	#N/A	uncharacterized protein LOC100642919 isoform X2
OG0001971	#N/A	#N/A	+	#N/A	#N/A
OG0003331	#N/A	#N/A	+	#N/A	#N/A
OG0004522	#N/A	#N/A	+	#N/A	PREDICTED: protein FAM136A-like
OG0005232	#N/A	#N/A	+	#N/A	#N/A
OG0005169	#N/A	#N/A	+	#N/A	LOW QUALITY PROTEIN: probable ribonuclease ZC3H12C
OG0003738	#N/A	#N/A	+	#N/A	#N/A
OG0003192	#N/A	#N/A	+	#N/A	#N/A
OG0004004	#N/A	#N/A	+	#N/A	mRNA cap guanine-N7 methyltransferase
OG0003808	#N/A	#N/A	+	#N/A	PREDICTED: POU domain protein CF1A
OG0004386	#N/A	#N/A	+	#N/A	protein arginine N-methyltransferase 3 isoform X1
OG0005063	#N/A	#N/A	+	#N/A	PREDICTED: uncharacterized protein LOC108574267
OG0003205	#N/A	#N/A	+	#N/A	transmembrane protein 165 isoform X2
OG0001386	#N/A	#N/A	+	#N/A	WD repeat-containing protein 7 isoform X11
OG0003206	#N/A	#N/A	+	#N/A	#N/A
OG0004380	#N/A	#N/A	+	#N/A	dedicator of cytokinesis protein 3
OG0003928	#N/A	#N/A	+	#N/A	PREDICTED: ubiquitin carboxyl-terminal hydrolase 1 isoform X1
OG0005901	#N/A	#N/A	+	#N/A	PREDICTED: RING finger protein 44 isoform X2
OG0005401	#N/A	#N/A	+	#N/A	PREDICTED: RNA-binding protein Nova-1
OG0001521	#N/A	#N/A	+	#N/A	PREDICTED: homeobox protein prospero isoform X2
OG0003146	#N/A	#N/A	+	#N/A	DNA polymerase iota isoform X1
OG0001450	#N/A	#N/A	+	#N/A	PREDICTED: eukaryotic translation initiation factor 4 gamma 3-like isoform X2
OG0002529	#N/A	#N/A	+	#N/A	transmembrane protein 104 homolog isoform X6
OG0003129	#N/A	#N/A	+	#N/A	PREDICTED: signal recognition particle 9 kDa protein
OG0002352	#N/A	#N/A	+	#N/A	alpha-soluble NSF attachment protein
OG0004271	#N/A	#N/A	+	#N/A	protein DENND6A isoform X1
OG0004285	#N/A	#N/A	+	#N/A	probable phospholipid-transporting ATPase IA isoform X6
OG0005457	#N/A	#N/A	+	#N/A	nucleolysin TIAR
OG0005211	#N/A	#N/A	+	#N/A	#N/A
OG0002072	#N/A	#N/A	+	#N/A	long-chain fatty acid transport protein 1-like
OG0005415	#N/A	#N/A	+	#N/A	#N/A
OG0001457	#N/A	#N/A	+	#N/A	PREDICTED: dihydropyrimidinase isoform X1
OG0001890	#N/A	#N/A	+	#N/A	protein polybromo-1
OG0001254	#N/A	#N/A	+	#N/A	soluble guanylate cyclase 88E isoform X1
OG0005484	#N/A	#N/A	+	#N/A	uncharacterized protein LOC126871945 isoform X1
OG0003764	#N/A	#N/A	+	#N/A	PREDICTED: ubiquitin-conjugating enzyme E2 variant 2
OG0002587	#N/A	#N/A	+	#N/A	PREDICTED: LOW QUALITY PROTEIN: nuclear pore complex protein Nup155
OG0002463	#N/A	#N/A	+	#N/A	E3 ubiquitin-protein ligase MARCHF6 isoform X1
OG0001962	#N/A	#N/A	+	#N/A	LOW QUALITY PROTEIN: ATP-dependent zinc metalloprotease YME1L
OG0001234	#N/A	#N/A	+	#N/A	#N/A
OG0002970	#N/A	#N/A	+	#N/A	PREDICTED: probable tRNA(His) guanylyltransferase
OG0003225	#N/A	#N/A	+	#N/A	muscarinic acetylcholine receptor M4
OG0003214	#N/A	#N/A	+	#N/A	PREDICTED: ras association domain-containing protein 4
OG0002258	#N/A	#N/A	+	#N/A	PREDICTED: hairy/enhancer-of-split related with YRPW motif protein-like
OG0004655	#N/A	#N/A	+	#N/A	PREDICTED: dolichyl-diphosphooligosaccharide--protein glycosyltransferase subunit STT3B isoform X1
OG0004303	#N/A	#N/A	+	#N/A	PREDICTED: zinc finger RNA-binding protein isoform X1
OG0003228	#N/A	#N/A	+	#N/A	ATPase H(+)-transporting accessory protein 2 isoform X4
OG0001662	#N/A	#N/A	+	#N/A	uncharacterized protein LOC126923964 isoform X1
OG0002700	#N/A	#N/A	+	#N/A	#N/A
OG0004295	#N/A	#N/A	+	#N/A	pleckstrin homology domain-containing family M member 1 isoform X2
OG0002723	#N/A	#N/A	+	#N/A	#N/A
OG0001044	#N/A	#N/A	+	#N/A	homeobox protein Nkx-2.4 isoform X2
OG0005855	#N/A	#N/A	+	#N/A	#N/A
OG0001700	#N/A	#N/A	+	#N/A	#N/A
OG0003993	#N/A	#N/A	+	#N/A	PREDICTED: kinesin heavy chain isoform X1
OG0000645	#N/A	#N/A	+	#N/A	PREDICTED: filamin-A isoform X1
OG0002536	#N/A	#N/A	+	#N/A	PREDICTED: heparan sulfate 2-O-sulfotransferase pipe-like
OG0005429	#N/A	#N/A	+	#N/A	PREDICTED: bifunctional arginine demethylase and lysyl-hydroxylase PSR isoform X1
OG0003894	#N/A	#N/A	+	#N/A	F-box/LRR-repeat protein 2 isoform X1
OG0002337	#N/A	#N/A	+	#N/A	coiled-coil domain-containing protein 93 isoform X3
OG0005967	#N/A	#N/A	+	#N/A	#N/A
OG0004936	#N/A	#N/A	+	#N/A	#N/A
OG0001893	#N/A	#N/A	+	#N/A	#N/A
OG0004835	#N/A	#N/A	+	#N/A	#N/A
OG0005490	#N/A	#N/A	+	#N/A	alpha-1,6-mannosyl-glycoprotein 2-beta-N-acetylglucosaminyltransferase isoform X1
OG0004550	#N/A	#N/A	+	#N/A	#N/A
OG0005003	#N/A	#N/A	+	#N/A	proton-coupled amino acid transporter 1-like isoform X2
OG0005314	#N/A	#N/A	+	#N/A	N-alpha-acetyltransferase 80 isoform X1
OG0003217	#N/A	#N/A	+	#N/A	#N/A
OG0004277	#N/A	#N/A	+	#N/A	vesicular glutamate transporter 1
OG0005345	#N/A	#N/A	+	#N/A	nucleoporin SEH1-A isoform X2
OG0005628	#N/A	#N/A	+	#N/A	#N/A
OG0004297	#N/A	#N/A	+	#N/A	PREDICTED: LOW QUALITY PROTEIN: carnitine O-palmitoyltransferase 1, liver isoform-like
OG0001180	#N/A	#N/A	+	#N/A	orexin receptor type 1-like isoform X1
OG0003925	#N/A	#N/A	+	#N/A	PREDICTED: insulin receptor substrate 1 isoform X4
OG0004736	#N/A	#N/A	+	#N/A	#N/A
OG0000805	#N/A	#N/A	+	#N/A	RNA pseudouridylate synthase domain-containing protein 2 isoform X3
OG0004483	#N/A	#N/A	+	#N/A	cullin-1 isoform X2
OG0002308	#N/A	#N/A	+	#N/A	uncharacterized protein CG7065-like isoform X1
OG0003620	#N/A	#N/A	+	#N/A	gametogenetin-binding protein 2-like isoform X2
OG0005375	#N/A	#N/A	+	#N/A	transportin-1
OG0002334	#N/A	#N/A	+	#N/A	#N/A
OG0005104	#N/A	#N/A	+	#N/A	#N/A
OG0002841	#N/A	#N/A	+	#N/A	GTP-binding protein Di-Ras2
OG0003165	#N/A	#N/A	+	#N/A	PREDICTED: uncharacterized protein LOC108552993
OG0005273	#N/A	#N/A	+	#N/A	#N/A
OG0005776	#N/A	#N/A	+	#N/A	WD repeat-containing protein 26 isoform X2
OG0004915	#N/A	#N/A	+	#N/A	calcium-binding mitochondrial carrier protein SCaMC-2 isoform X4
OG0004703	#N/A	#N/A	+	#N/A	#N/A
OG0000854	#N/A	#N/A	+	#N/A	#N/A
OG0005492	#N/A	#N/A	+	#N/A	E3 ubiquitin-protein ligase RMND5A isoform X2
OG0001843	#N/A	#N/A	+	#N/A	lachesin-like isoform X3
OG0005125	#N/A	#N/A	+	#N/A	PREDICTED: vam6/Vps39-like protein isoform X1
OG0000841	#N/A	#N/A	+	#N/A	#N/A
OG0005778	#N/A	#N/A	+	#N/A	cell division cycle and apoptosis regulator protein 1-like
OG0004296	#N/A	#N/A	+	#N/A	PREDICTED: serine/threonine-protein kinase PLK1-like
OG0002309	#N/A	#N/A	+	#N/A	PREDICTED: uridine phosphorylase 1 isoform X1
OG0000996	#N/A	#N/A	+	#N/A	fibrillin-1-like, partial
OG0001779	#N/A	#N/A	+	#N/A	uncharacterized protein LOC117228725
OG0003329	#N/A	#N/A	+	#N/A	ubiquitin-conjugating enzyme E2 J2 isoform X1
OG0005555	#N/A	#N/A	+	#N/A	exportin-7 isoform X2
OG0004392	#N/A	#N/A	+	#N/A	protein dopey-1
OG0005682	#N/A	#N/A	+	#N/A	F-box only protein 9
OG0002664	#N/A	#N/A	+	#N/A	ubiquitin carboxyl-terminal hydrolase 45 isoform X1
OG0003272	#N/A	#N/A	+	#N/A	proteasomal ubiquitin receptor ADRM1-B isoform X1
OG0001365	#N/A	#N/A	+	#N/A	#N/A
OG0004656	#N/A	#N/A	+	#N/A	E3 ubiquitin-protein ligase TRIP12
OG0001776	#N/A	#N/A	+	#N/A	PREDICTED: eukaryotic translation initiation factor 3 subunit I
OG0005354	#N/A	#N/A	+	#N/A	alpha-1,2-mannosyltransferase ALG9 isoform X1
OG0001706	#N/A	#N/A	+	#N/A	#N/A
OG0002988	#N/A	#N/A	+	#N/A	E3 ubiquitin-protein transferase MAEA
OG0002400	#N/A	#N/A	+	#N/A	host cell factor
OG0004983	#N/A	#N/A	+	#N/A	protein zyg-11 homolog B
OG0003953	#N/A	#N/A	+	#N/A	LIM and senescent cell antigen-like-containing domain protein 1 isoform X2
OG0003557	#N/A	#N/A	+	#N/A	#N/A
OG0004742	#N/A	#N/A	+	#N/A	WD repeat-containing protein 13-like
OG0004794	#N/A	#N/A	+	#N/A	ras GTPase-activating-like protein IQGAP1 isoform X2
OG0001880	#N/A	#N/A	+	#N/A	CUGBP Elav-like family member 4 isoform X13
OG0002719	#N/A	#N/A	+	#N/A	PREDICTED: membrane-bound transcription factor site-1 protease isoform X1
OG0002665	#N/A	#N/A	+	#N/A	uncharacterized protein LOC128893704
OG0002632	#N/A	#N/A	+	#N/A	silk gland factor 1
OG0005700	#N/A	#N/A	+	#N/A	innexin inx2
OG0002953	#N/A	#N/A	+	#N/A	PREDICTED: putative fatty acyl-CoA reductase CG5065
OG0002179	#N/A	#N/A	+	#N/A	PREDICTED: probable protein phosphatase CG10417
OG0005913	#N/A	#N/A	+	#N/A	dipeptidyl peptidase 9
OG0001186	#N/A	#N/A	+	#N/A	PREDICTED: V-type proton ATPase subunit C isoform X2
OG0004374	#N/A	#N/A	+	#N/A	PREDICTED: elongation of very long chain fatty acids protein AAEL008004
OG0005277	#N/A	#N/A	+	#N/A	neurofibromin
OG0002974	#N/A	#N/A	+	#N/A	vacuolar protein sorting-associated protein 35-like isoform X7
OG0005075	#N/A	#N/A	+	#N/A	serine/threonine-protein kinase GD17699-like isoform X1
OG0005640	#N/A	#N/A	+	#N/A	#N/A
OG0001177	#N/A	#N/A	+	#N/A	1-phosphatidylinositol 4,5-bisphosphate phosphodiesterase epsilon-1-like
OG0002919	#N/A	#N/A	+	#N/A	signal-induced proliferation-associated 1-like protein 2 isoform X2
OG0002393	#N/A	#N/A	+	#N/A	uncharacterized protein LOC122577019
OG0004667	#N/A	#N/A	+	#N/A	#N/A
OG0005668	#N/A	#N/A	+	#N/A	PREDICTED: rhomboid-related protein 2-like
OG0005857	#N/A	#N/A	+	#N/A	#N/A
OG0005447	#N/A	#N/A	+	#N/A	uncharacterized protein LOC409249 isoform X1
OG0003247	#N/A	#N/A	+	#N/A	#N/A
OG0002822	#N/A	#N/A	+	#N/A	uncharacterized protein LOC122402948 isoform X1
OG0004342	#N/A	#N/A	+	#N/A	#N/A
OG0002610	#N/A	#N/A	+	#N/A	serine/threonine-protein phosphatase 4 regulatory subunit 1 isoform X2
OG0004524	#N/A	#N/A	+	#N/A	vacuolar protein sorting-associated protein 41 homolog
OG0004068	#N/A	#N/A	+	#N/A	ubiquitin-protein ligase E3C
OG0005248	#N/A	#N/A	+	#N/A	#N/A
OG0003927	#N/A	#N/A	+	#N/A	#N/A
OG0001353	#N/A	#N/A	+	#N/A	#N/A
OG0004359	#N/A	#N/A	+	#N/A	manganese-transporting ATPase 13A1
OG0005046	#N/A	#N/A	+	#N/A	#N/A
OG0002310	#N/A	#N/A	+	#N/A	myc box-dependent-interacting protein 1 isoform X3
OG0003538	#N/A	#N/A	+	#N/A	PREDICTED: E3 ubiquitin-protein ligase UBR3
OG0003989	#N/A	#N/A	+	#N/A	exportin-5
OG0005215	#N/A	#N/A	+	#N/A	#N/A
OG0003568	#N/A	#N/A	+	#N/A	PREDICTED: basic salivary proline-rich protein 2
OG0004744	#N/A	#N/A	+	#N/A	#N/A
OG0002787	#N/A	#N/A	+	#N/A	PREDICTED: tetraspanin-33-like isoform X2
OG0005435	#N/A	#N/A	+	#N/A	monocarboxylate transporter 3 isoform X4
OG0001319	#N/A	#N/A	+	#N/A	#N/A
OG0003799	#N/A	#N/A	+	#N/A	#N/A
OG0000977	#N/A	#N/A	+	#N/A	#N/A
OG0005244	#N/A	#N/A	+	#N/A	adhesion G protein-coupled receptor A3 isoform X1
OG0004333	#N/A	#N/A	+	#N/A	PREDICTED: chromodomain-helicase-DNA-binding protein 7
OG0003670	#N/A	#N/A	+	#N/A	BTB/POZ domain-containing protein 6-B isoform X1
OG0003732	#N/A	#N/A	+	#N/A	#N/A
OG0004115	#N/A	#N/A	+	#N/A	probable Bax inhibitor 1
OG0003074	#N/A	#N/A	+	#N/A	plasminogen activator inhibitor 1 RNA-binding protein-like isoform X1
OG0001846	#N/A	#N/A	+	#N/A	#N/A
OG0002172	#N/A	#N/A	+	#N/A	PREDICTED: ras-related protein Rap-2a
OG0004349	#N/A	#N/A	+	#N/A	MOXD1 homolog 2-like
OG0005477	#N/A	#N/A	+	#N/A	diuretic hormone class 2
OG0003041	#N/A	#N/A	+	#N/A	cysteine and histidine-rich protein 1 homolog
OG0004259	#N/A	#N/A	+	#N/A	PREDICTED: uncharacterized protein LOC107195031
OG0005300	#N/A	#N/A	+	#N/A	E3 ubiquitin-protein ligase TM129
OG0002662	#N/A	#N/A	+	#N/A	PREDICTED: LOW QUALITY PROTEIN: cleft lip and palate transmembrane protein 1 homolog
OG0003290	#N/A	#N/A	+	#N/A	protein phosphatase 1 regulatory subunit 14C isoform X1
OG0005868	#N/A	#N/A	+	#N/A	uncharacterized protein LOC114880377
OG0004336	#N/A	#N/A	+	#N/A	ATP synthase mitochondrial F1 complex assembly factor 2
OG0001565	#N/A	#N/A	+	#N/A	probable nuclear transport factor 2 isoform X1
OG0004116	#N/A	#N/A	+	#N/A	PREDICTED: mediator of RNA polymerase II transcription subunit 19
OG0001190	#N/A	#N/A	+	#N/A	sodium channel protein paralytic isoform X2
OG0001114	#N/A	#N/A	+	#N/A	tetratricopeptide repeat protein 37
OG0005035	#N/A	#N/A	+	#N/A	PREDICTED: armadillo repeat-containing protein 8-like
OG0004206	#N/A	#N/A	+	#N/A	#N/A
OG0003522	#N/A	#N/A	+	#N/A	#N/A
OG0004727	#N/A	#N/A	+	#N/A	zinc transporter 1
OG0004328	#N/A	#N/A	+	#N/A	#N/A
OG0000939	#N/A	#N/A	+	#N/A	formin-like protein isoform X1
OG0003615	#N/A	#N/A	+	#N/A	protein tramtrack, beta isoform-like isoform X1
OG0003308	#N/A	#N/A	+	#N/A	zinc finger protein 354A-like
OG0005157	#N/A	#N/A	+	#N/A	PREDICTED: agrin
OG0005641	#N/A	#N/A	+	#N/A	synaptic functional regulator FMR1 isoform X3
OG0001659	#N/A	#N/A	+	#N/A	PREDICTED: ubiquitin-conjugating enzyme E2 R2
OG0004301	#N/A	#N/A	+	#N/A	DDB1- and CUL4-associated factor 12 isoform X1
OG0003671	#N/A	#N/A	+	#N/A	AP-1 complex subunit gamma-1 isoform X5
OG0005279	#N/A	#N/A	+	#N/A	PREDICTED: proteasome subunit beta type-5-like
OG0002990	#N/A	#N/A	+	#N/A	PREDICTED: ATP-binding cassette sub-family D member 1
OG0005451	#N/A	#N/A	+	#N/A	transcription initiation factor IIA subunit 1
OG0005161	#N/A	#N/A	+	#N/A	transmembrane protein 147
OG0005455	#N/A	#N/A	+	#N/A	LOW QUALITY PROTEIN: COP9 signalosome complex subunit 1-like
OG0002415	#N/A	#N/A	+	#N/A	tyrosine-protein phosphatase 99A-like isoform X7
OG0002311	#N/A	#N/A	+	#N/A	cadherin-87A isoform X2
OG0001898	#N/A	#N/A	+	#N/A	serine/threonine-protein phosphatase 2A 65 kDa regulatory subunit A alpha isoform isoform X2
OG0003218	#N/A	#N/A	+	#N/A	PREDICTED: serine/threonine-protein kinase Tao
OG0001860	#N/A	#N/A	+	#N/A	#N/A
OG0000729	#N/A	#N/A	+	#N/A	protein CBFA2T3-like isoform X2
OG0005709	#N/A	#N/A	+	#N/A	#N/A
OG0004767	#N/A	#N/A	+	#N/A	#N/A
OG0003821	#N/A	#N/A	+	#N/A	#N/A
OG0002389	#N/A	#N/A	+	#N/A	EH domain-binding protein 1 isoform X2
OG0004990	#N/A	#N/A	+	#N/A	PREDICTED: CDK-activating kinase assembly factor MAT1
OG0004260	#N/A	#N/A	+	#N/A	protein tumorous imaginal discs, mitochondrial-like isoform X2
OG0005892	#N/A	#N/A	+	#N/A	#N/A
OG0005507	#N/A	#N/A	+	#N/A	#N/A
OG0004754	#N/A	#N/A	+	#N/A	PREDICTED: ras-related protein Rab-21
OG0000870	#N/A	#N/A	+	#N/A	protein unc-80 homolog isoform X9
OG0002051	#N/A	#N/A	+	#N/A	eukaryotic translation initiation factor 3 subunit G-like
OG0005127	#N/A	#N/A	+	#N/A	PREDICTED: WW domain-binding protein 2 isoform X2
OG0004641	#N/A	#N/A	+	#N/A	#N/A
OG0005015	#N/A	#N/A	+	#N/A	endothelial differentiation-related factor 1 homolog
OG0001138	#N/A	#N/A	+	#N/A	U2 snRNP-associated SURP motif-containing protein
OG0004750	#N/A	#N/A	+	#N/A	#N/A
OG0001688	#N/A	#N/A	+	#N/A	#N/A
OG0004424	#N/A	#N/A	+	#N/A	serine/threonine-protein kinase BRSK2 isoform X2
OG0004063	#N/A	#N/A	+	#N/A	#N/A
OG0004998	#N/A	#N/A	+	#N/A	PREDICTED: transmembrane protein 47
OG0003529	#N/A	#N/A	+	#N/A	NAD-dependent protein deacetylase Sirt6 isoform X1
OG0001537	#N/A	#N/A	+	#N/A	uncharacterized protein LOC117231133
OG0005271	#N/A	#N/A	+	#N/A	PREDICTED: E3 ubiquitin-protein ligase UBR2 isoform X1
OG0004717	#N/A	#N/A	+	#N/A	huntingtin-interacting protein 1-like
OG0005245	#N/A	#N/A	+	#N/A	vacuole membrane protein 1 isoform X1
OG0003292	#N/A	+	#N/A	+	PREDICTED: brefeldin A-inhibited guanine nucleotide-exchange protein 1 isoform X2
OG0002725	#N/A	+	#N/A	+	PREDICTED: probable 26S proteasome non-ATPase regulatory subunit 3
OG0002726	#N/A	+	#N/A	+	uncharacterized protein LOC108626685
OG0004305	#N/A	+	#N/A	+	ryanodine receptor isoform X7
OG0001528	#N/A	+	#N/A	+	cytoplasmic dynein 1 intermediate chain isoform X1
OG0004307	#N/A	+	#N/A	+	myelin regulatory factor-like protein isoform X7
OG0005359	#N/A	+	#N/A	+	PREDICTED: uncharacterized protein LOC100879599
OG0001408	#N/A	+	#N/A	+	calponin homology domain-containing protein DDB_G0272472-like
OG0003756	#N/A	+	#N/A	+	serine-protein kinase ATM isoform X1
OG0003822	#N/A	+	#N/A	+	PREDICTED: LOW QUALITY PROTEIN: protein hunchback
OG0004110	#N/A	+	#N/A	+	PREDICTED: serine/arginine repetitive matrix protein 2 isoform X1
OG0002230	#N/A	+	#N/A	+	DNA-directed RNA polymerase, mitochondrial
OG0001193	#N/A	+	#N/A	+	titin homolog isoform X3
OG0001944	#N/A	+	#N/A	+	serine proteinase stubble-like isoform X1
OG0002467	#N/A	+	#N/A	+	protein PF14_0175-like
OG0002677	#N/A	+	#N/A	+	PREDICTED: ATP-dependent RNA helicase Ddx1 isoform X1
OG0001046	#N/A	+	#N/A	+	uncharacterized protein LOC117227324 isoform X6
OG0005661	#N/A	+	#N/A	+	uncharacterized protein LOC122402854
OG0002126	#N/A	+	#N/A	+	PREDICTED: LOW QUALITY PROTEIN: hemocytin
OG0003865	#N/A	+	#N/A	+	GMP synthase
OG0004222	#N/A	+	#N/A	+	AF4/FMR2 family member lilli isoform X2
OG0004451	#N/A	+	#N/A	+	PREDICTED: titin
OG0001849	#N/A	+	#N/A	+	uncharacterized protein LOC117219261 isoform X3
OG0001099	#N/A	+	#N/A	+	mediator of DNA damage checkpoint protein 1-like isoform X1
OG0001602	#N/A	+	#N/A	+	thyroid adenoma-associated protein
OG0000818	#N/A	+	#N/A	+	adenylate cyclase type 5 isoform X3
OG0002877	#N/A	+	#N/A	+	PREDICTED: LOW QUALITY PROTEIN: 28S ribosomal protein S30, mitochondrial
OG0003253	#N/A	+	#N/A	+	probable histone-lysine N-methyltransferase CG1716 isoform X1
OG0001519	#N/A	+	#N/A	+	PREDICTED: DNA-directed RNA polymerase I subunit RPA43-like
OG0005323	#N/A	+	#N/A	+	3'(2'),5'-bisphosphate nucleotidase 1-like
OG0002014	#N/A	+	#N/A	+	PREDICTED: microtubule-associated protein futsch, partial
OG0001979	#N/A	+	#N/A	+	uncharacterized protein LOC122531050 isoform X2
OG0003095	#N/A	+	#N/A	+	oxysterol-binding protein 1 isoform X9
OG0001719	#N/A	+	#N/A	+	serine/threonine-protein kinase atr isoform X1
OG0002789	#N/A	+	#N/A	+	PREDICTED: vacuolar protein sorting-associated protein 13B
OG0004019	#N/A	+	#N/A	+	exocyst complex component 2
OG0002620	#N/A	+	#N/A	+	tetratricopeptide repeat protein 4
OG0001294	#N/A	+	#N/A	+	uncharacterized protein LOC122531456 isoform X3
OG0004400	#N/A	+	#N/A	+	PREDICTED: leucine-rich repeat-containing protein 40-like
OG0002573	#N/A	+	#N/A	+	PREDICTED: leucine-rich repeat-containing protein 59-like
OG0003005	#N/A	+	#N/A	#N/A	methylglutaconyl-CoA hydratase, mitochondrial
OG0005797	#N/A	+	#N/A	#N/A	rho GTPase-activating protein 26
OG0001150	#N/A	+	#N/A	#N/A	leucine-rich repeat and calponin homology domain-containing protein-like isoform X1
OG0004709	#N/A	+	#N/A	#N/A	another transcription unit protein isoform X2
OG0001125	#N/A	+	#N/A	#N/A	uncharacterized protein LOC122529880 isoform X1
OG0005438	#N/A	+	#N/A	#N/A	mitochondrial ribosome-associated GTPase 2 isoform X2
OG0005089	#N/A	+	#N/A	#N/A	protein ROP isoform X1
OG0001250	#N/A	+	#N/A	#N/A	PREDICTED: LOW QUALITY PROTEIN: nuclear pore complex protein Nup153
OG0005263	#N/A	+	#N/A	#N/A	bromodomain-containing protein 4-like
OG0005364	#N/A	+	#N/A	#N/A	probable ubiquitin carboxyl-terminal hydrolase FAF-X isoform X2
OG0003051	#N/A	+	#N/A	#N/A	arginine/serine-rich protein PNISR-like
OG0004905	#N/A	+	#N/A	#N/A	serine/threonine-protein phosphatase 6 regulatory subunit 3
OG0002037	#N/A	+	#N/A	#N/A	clusterin-associated protein 1-like
OG0001544	#N/A	+	#N/A	#N/A	PDF receptor isoform X6
OG0005803	#N/A	+	#N/A	#N/A	DNA-directed RNA polymerase III subunit RPC3
OG0004713	#N/A	+	#N/A	#N/A	PREDICTED: PHD finger protein rhinoceros-like
OG0003706	#N/A	+	#N/A	#N/A	LOW QUALITY PROTEIN: lipid droplet-regulating VLDL assembly factor AUP1-like
OG0001722	#N/A	+	#N/A	#N/A	CLIP-associating protein 1-A-like isoform X1
OG0005518	#N/A	+	#N/A	#N/A	PREDICTED: E3 ubiquitin-protein ligase KCMF1-like isoform X1
OG0003078	#N/A	+	#N/A	#N/A	T-complex protein 1 subunit zeta
OG0001744	#N/A	+	#N/A	#N/A	dual 3',5'-cyclic-AMP and -GMP phosphodiesterase 11-like isoform X4
OG0005679	#N/A	+	#N/A	#N/A	protein kibra isoform X1
OG0004970	#N/A	+	#N/A	#N/A	CCR4-NOT transcription complex subunit 1
OG0003931	#N/A	+	#N/A	#N/A	RNA-binding protein squid isoform X8
OG0003524	#N/A	+	#N/A	#N/A	polypeptide N-acetylgalactosaminyltransferase 5 isoform X1
OG0001168	#N/A	+	#N/A	#N/A	ankyrin-2 isoform X2
OG0004430	#N/A	+	#N/A	#N/A	PREDICTED: uncharacterized protein LOC100882502 isoform X1
OG0004982	#N/A	+	#N/A	#N/A	HBS1-like protein
OG0001772	#N/A	+	#N/A	#N/A	death-associated inhibitor of apoptosis 2
OG0004208	#N/A	+	#N/A	#N/A	UBX domain-containing protein 7
OG0002511	#N/A	+	#N/A	#N/A	LOW QUALITY PROTEIN: uncharacterized protein LOC117221139
OG0005696	#N/A	#N/A	#N/A	+	mediator of RNA polymerase II transcription subunit 31
OG0002193	#N/A	#N/A	#N/A	+	PREDICTED: uncharacterized protein LOC107192737
OG0004921	#N/A	#N/A	#N/A	+	G patch domain-containing protein 1 homolog isoform X1
OG0003998	#N/A	#N/A	#N/A	+	SHC-transforming protein 1
OG0000881	#N/A	#N/A	#N/A	+	ALK tyrosine kinase receptor isoform X1
OG0004971	#N/A	#N/A	#N/A	+	LOW QUALITY PROTEIN: putative RNA polymerase II subunit B1 CTD phosphatase RPAP2
OG0004448	#N/A	#N/A	#N/A	+	DNA polymerase zeta catalytic subunit-like isoform X1
OG0003932	#N/A	#N/A	#N/A	+	PREDICTED: mitogen-activated protein kinase kinase kinase 4, partial
OG0003713	#N/A	#N/A	#N/A	+	zinc finger protein 271
OG0001708	#N/A	#N/A	#N/A	+	PREDICTED: DNA topoisomerase 3-alpha
OG0004677	#N/A	#N/A	#N/A	+	probable G-protein coupled receptor CG31760 isoform X1
OG0004844	#N/A	#N/A	#N/A	+	cell division cycle protein 23 homolog isoform X1
OG0003741	#N/A	#N/A	#N/A	+	serine/threonine-protein phosphatase 1 regulatory subunit 10-like isoform X1
OG0001309	#N/A	#N/A	#N/A	+	ubiquitin carboxyl-terminal hydrolase 7 isoform X5
OG0005351	#N/A	#N/A	#N/A	+	tonsoku-like protein
OG0003128	#N/A	#N/A	#N/A	+	vacuolar protein sorting-associated protein 54 isoform X2
OG0001597	#N/A	#N/A	#N/A	+	gamma-tubulin complex component 5 isoform X2
OG0002914	#N/A	#N/A	#N/A	+	trypsin-like isoform X1
OG0003958	#N/A	#N/A	#N/A	+	PREDICTED: rRNA methyltransferase 2, mitochondrial
OG0001430	#N/A	#N/A	#N/A	+	probable ATP-dependent RNA helicase spindle-E isoform X1
OG0004148	#N/A	#N/A	#N/A	+	PREDICTED: protein bunched, class 2/F/G isoform-like
OG0002705	#N/A	#N/A	#N/A	+	PREDICTED: protein phosphatase inhibitor 2-like isoform X2
OG0001426	#N/A	#N/A	#N/A	+	PREDICTED: nucleolar protein 12-like
OG0001316	#N/A	#N/A	#N/A	+	uncharacterized protein LOC122402951
OG0005635	#N/A	#N/A	#N/A	+	50S ribosomal protein L1
OG0003375	#N/A	#N/A	#N/A	+	uncharacterized protein LOC114879155
OG0001338	#N/A	#N/A	#N/A	+	PREDICTED: selenium-binding protein 1-A
OG0002806	#N/A	#N/A	#N/A	+	uncharacterized protein LOC122534452 isoform X2
OG0003456	#N/A	#N/A	#N/A	+	60 kDa SS-A/Ro ribonucleoprotein-like
OG0003414	#N/A	#N/A	#N/A	+	PREDICTED: ATP-binding cassette sub-family F member 3
OG0002935	#N/A	#N/A	#N/A	+	probable phospholipid-transporting ATPase VD isoform X1
OG0003438	#N/A	#N/A	#N/A	+	PREDICTED: DNA excision repair protein ERCC-6-like isoform X1
OG0003848	#N/A	#N/A	#N/A	+	nicotinate phosphoribosyltransferase
OG0005361	#N/A	#N/A	#N/A	+	ribosome-releasing factor 2, mitochondrial
OG0004944	#N/A	#N/A	#N/A	+	chromosome transmission fidelity protein 18 homolog
OG0005887	#N/A	#N/A	#N/A	+	transcription initiation factor TFIID subunit 11 isoform X1
OG0005873	#N/A	#N/A	#N/A	+	1-phosphatidylinositol 3-phosphate 5-kinase
OG0004827	#N/A	#N/A	#N/A	+	rRNA-processing protein FCF1 homolog isoform X1
OG0003454	#N/A	#N/A	#N/A	+	PREDICTED: nucleolar MIF4G domain-containing protein 1-like
OG0004510	#N/A	#N/A	#N/A	+	PREDICTED: vacuolar protein sorting-associated protein 11 homolog isoform X1
OG0004486	#N/A	#N/A	#N/A	+	#N/A
OG0001284	#N/A	#N/A	#N/A	+	PREDICTED: protein Smaug homolog 1 isoform X1
OG0004384	#N/A	#N/A	#N/A	+	H/ACA ribonucleoprotein complex subunit 1-like
OG0003111	#N/A	#N/A	#N/A	+	apoptosis-inducing factor 3 isoform X2
OG0005149	#N/A	#N/A	#N/A	+	vacuolar protein sorting-associated protein 16 homolog
OG0003813	#N/A	#N/A	#N/A	+	dopamine N-acetyltransferase-like isoform X1
OG0001681	#N/A	#N/A	#N/A	+	PREDICTED: protein msta-like, partial
OG0005427	#N/A	#N/A	#N/A	+	#N/A
OG0002283	#N/A	#N/A	#N/A	+	#N/A
OG0001314	#N/A	#N/A	#N/A	+	integrin beta-nu-like isoform X1
OG0001315	#N/A	#N/A	#N/A	+	C2 domain-containing protein 5 isoform X1
OG0001001	#N/A	#N/A	#N/A	+	vacuolar protein sorting-associated protein 13C-like
OG0001137	#N/A	#N/A	#N/A	+	telomere-associated protein RIF1
OG0004119	#N/A	#N/A	#N/A	+	ell-associated factor Eaf
OG0004143	#N/A	#N/A	#N/A	+	DENN domain-containing protein 1B isoform X3
OG0003533	#N/A	#N/A	#N/A	+	unconventional myosin IC isoform X3
OG0001986	#N/A	#N/A	#N/A	+	PREDICTED: WD repeat-containing protein 81 isoform X1
OG0002266	#N/A	#N/A	#N/A	+	filamin-A, partial
OG0002816	#N/A	#N/A	#N/A	+	tubby-related protein 4 isoform X3
OG0003560	#N/A	#N/A	#N/A	+	PREDICTED: ATP-binding cassette sub-family E member 1
OG0001725	#N/A	#N/A	#N/A	+	enoyl-[acyl-carrier-protein] reductase, mitochondrial isoform X1
OG0004648	#N/A	#N/A	#N/A	+	PREDICTED: TRAF3-interacting protein 1
OG0003229	#N/A	#N/A	#N/A	+	PREDICTED: tubulin-specific chaperone D
OG0004043	#N/A	#N/A	#N/A	+	nucleoporin NUP42-like
OG0003087	#N/A	#N/A	#N/A	+	PREDICTED: tetratricopeptide repeat protein 21B isoform X1
OG0003430	#N/A	#N/A	#N/A	+	PREDICTED: sec1 family domain-containing protein 2-like isoform X1
OG0005747	#N/A	#N/A	#N/A	+	#N/A
OG0003160	#N/A	#N/A	#N/A	+	nose resistant to fluoxetine protein 6 isoform X1
OG0003978	#N/A	#N/A	#N/A	+	#N/A
OG0003937	#N/A	#N/A	#N/A	+	organic cation transporter protein
OG0004031	#N/A	#N/A	#N/A	+	FAD synthase-like isoform X2
OG0002599	#N/A	#N/A	#N/A	+	probable medium-chain specific acyl-CoA dehydrogenase, mitochondrial
OG0003954	#N/A	#N/A	#N/A	+	PREDICTED: serine hydroxymethyltransferase, cytosolic
OG0005818	#N/A	#N/A	#N/A	+	periodic tryptophan protein 2 homolog isoform X1
OG0005250	#N/A	#N/A	#N/A	+	solute carrier family 41 member 1-like, partial
OG0004687	#N/A	#N/A	#N/A	+	ribosome biogenesis protein BOP1 homolog isoform X1
OG0002591	#N/A	#N/A	#N/A	+	PREDICTED: PAB-dependent poly(A)-specific ribonuclease subunit PAN3 isoform X1
OG0003058	#N/A	#N/A	#N/A	+	PREDICTED: LOW QUALITY PROTEIN: ubiquitin carboxyl-terminal hydrolase 8-like
OG0004675	#N/A	#N/A	#N/A	+	#N/A
OG0003239	#N/A	#N/A	#N/A	+	PREDICTED: fructose-1,6-bisphosphatase 1
OG0005151	#N/A	#N/A	#N/A	+	#N/A
OG0005547	#N/A	#N/A	#N/A	+	PREDICTED: trypsin-like
OG0001334	#N/A	#N/A	#N/A	+	codanin-1-like
OG0004286	#N/A	#N/A	#N/A	+	PREDICTED: LOW QUALITY PROTEIN: serine/threonine-protein kinase PLK4
OG0001058	#N/A	#N/A	#N/A	+	bystin
OG0003588	#N/A	#N/A	#N/A	+	PREDICTED: NADH dehydrogenase
OG0002889	#N/A	#N/A	#N/A	+	sorbitol dehydrogenase-like
OG0003474	#N/A	#N/A	#N/A	+	b(0,+)-type amino acid transporter 1 isoform X2
OG0002242	#N/A	#N/A	#N/A	+	PREDICTED: pyridoxal kinase
OG0003507	#N/A	#N/A	#N/A	+	polypeptide N-acetylgalactosaminyltransferase 13 isoform X1
OG0003506	#N/A	#N/A	#N/A	+	probable ATP-dependent RNA helicase DDX31 isoform X1
OG0003566	#N/A	#N/A	#N/A	+	#N/A
OG0005841	#N/A	#N/A	#N/A	+	AP-2 complex subunit alpha
OG0002216	#N/A	#N/A	#N/A	+	PREDICTED: zinc finger CCCH domain-containing protein 18-like
OG0004868	#N/A	#N/A	#N/A	+	SET and MYND domain-containing protein 4-like isoform X2
OG0004609	#N/A	#N/A	#N/A	+	PREDICTED: enhancer of split m7 protein-like
OG0003364	#N/A	#N/A	#N/A	+	PREDICTED: hydroxypyruvate reductase
OG0002586	#N/A	#N/A	#N/A	+	eukaryotic translation initiation factor 2-alpha kinase
OG0004152	#N/A	#N/A	#N/A	+	separin
OG0001205	#N/A	#N/A	#N/A	+	chromatin assembly factor 1 subunit A-A
OG0000768	#N/A	#N/A	#N/A	+	DNA polymerase alpha catalytic subunit-like isoform X3
OG0002923	#N/A	#N/A	#N/A	+	PREDICTED: protein Star-like
OG0002780	#N/A	#N/A	#N/A	+	PREDICTED: uncharacterized protein LOC107188616
OG0001591	#N/A	#N/A	#N/A	+	WASH complex subunit 5-like isoform X1
OG0001160	#N/A	#N/A	#N/A	+	protein furry-like isoform X1
OG0003246	#N/A	#N/A	#N/A	+	zinc finger and SCAN domain-containing protein 2-like isoform X1
OG0002227	#N/A	#N/A	#N/A	+	toll-like receptor Tollo
OG0005965	#N/A	#N/A	#N/A	+	glutaryl-CoA dehydrogenase, mitochondrial
OG0005349	#N/A	#N/A	#N/A	+	PREDICTED: golgin subfamily A member 2-like
OG0001909	#N/A	#N/A	#N/A	+	#N/A
OG0004543	#N/A	#N/A	#N/A	+	alkaline phosphatase, tissue-nonspecific isozyme-like
OG0002588	#N/A	#N/A	#N/A	+	lysine-specific demethylase 4C-like
OG0003617	#N/A	#N/A	#N/A	+	uncharacterized protein LOC122398294
OG0002331	#N/A	#N/A	#N/A	+	PREDICTED: transformer-2 protein homolog alpha isoform X1
OG0002132	#N/A	#N/A	#N/A	+	NADH-ubiquinone oxidoreductase 75 kDa subunit, mitochondrial isoform X1
OG0001100	#N/A	#N/A	#N/A	+	receptor-type guanylate cyclase Gyc76C-like isoform X1
OG0004496	#N/A	#N/A	#N/A	+	vasorin-like
OG0002472	#N/A	#N/A	#N/A	+	#N/A
OG0004060	#N/A	#N/A	#N/A	+	uncharacterized protein LOC122538940 isoform X3
OG0002743	#N/A	#N/A	#N/A	+	PREDICTED: LOW QUALITY PROTEIN: polyribonucleotide nucleotidyltransferase 1, mitochondrial
OG0005471	#N/A	#N/A	#N/A	+	adenosine 3'-phospho 5'-phosphosulfate transporter 1 isoform X2
OG0004610	#N/A	#N/A	#N/A	+	#N/A
OG0001603	#N/A	#N/A	#N/A	+	#N/A
OG0002461	#N/A	#N/A	#N/A	+	uncharacterized protein LOC117226322
OG0005908	#N/A	#N/A	#N/A	+	PREDICTED: LOW QUALITY PROTEIN: uncharacterized protein LOC107194789
OG0005024	#N/A	#N/A	#N/A	+	phosphorylated adapter RNA export protein isoform X2
OG0003744	#N/A	#N/A	#N/A	+	PREDICTED: decaprenyl-diphosphate synthase subunit 2
OG0001730	#N/A	#N/A	#N/A	+	uncharacterized protein LOC122401620
OG0001105	#N/A	#N/A	#N/A	+	condensin complex subunit 1 isoform X1
OG0003544	#N/A	#N/A	#N/A	+	#N/A
OG0005179	#N/A	#N/A	#N/A	+	uncharacterized protein LOC116432618 isoform X1
OG0002048	#N/A	#N/A	#N/A	+	PREDICTED: structural maintenance of chromosomes protein 4
OG0003117	#N/A	#N/A	#N/A	+	#N/A
OG0003381	#N/A	#N/A	#N/A	+	nucleolar protein 10-like
OG0004171	#N/A	#N/A	#N/A	+	acidic fibroblast growth factor intracellular-binding protein isoform X1
OG0003399	#N/A	#N/A	#N/A	+	IgA receptor
OG0001996	#N/A	#N/A	#N/A	+	aryl hydrocarbon receptor protein 1 isoform X3
OG0005422	#N/A	#N/A	#N/A	+	PREDICTED: ubiquitin carboxyl-terminal hydrolase 5
OG0002099	#N/A	#N/A	#N/A	+	cytosolic 10-formyltetrahydrofolate dehydrogenase
OG0002260	#N/A	#N/A	#N/A	+	potassium/sodium hyperpolarization-activated cyclic nucleotide-gated channel 2 isoform X1
OG0004144	#N/A	#N/A	#N/A	+	valine--tRNA ligase
OG0004790	#N/A	#N/A	#N/A	+	membrane-associated guanylate kinase, WW and PDZ domain-containing protein 1-like isoform X1
OG0001419	#N/A	#N/A	#N/A	+	PREDICTED: centrosomal protein of 164 kDa isoform X2
OG0005316	#N/A	#N/A	#N/A	+	MAD2L1-binding protein
OG0002950	#N/A	#N/A	#N/A	+	uncharacterized protein LOC122569274
OG0004076	#N/A	#N/A	#N/A	+	#N/A
OG0002403	#N/A	#N/A	#N/A	+	COMM domain-containing protein 8-like
OG0005297	#N/A	#N/A	#N/A	+	tight junction protein ZO-1-like isoform X2
OG0004354	#N/A	#N/A	#N/A	+	PREDICTED: RNA polymerase II-associated protein 1
OG0005608	#N/A	#N/A	#N/A	+	sulfite oxidase, mitochondrial
OG0003134	#N/A	#N/A	#N/A	+	PREDICTED: nuclear pore complex protein Nup88-like
OG0005087	#N/A	#N/A	#N/A	+	PREDICTED: leucine-rich repeat-containing protein 57-like
OG0003834	#N/A	#N/A	#N/A	+	#N/A
OG0003847	#N/A	#N/A	#N/A	+	uncharacterized protein LOC102679122
OG0002115	#N/A	#N/A	#N/A	+	lysosomal aspartic protease
OG0004730	#N/A	#N/A	#N/A	+	PREDICTED: eukaryotic translation initiation factor 3 subunit E
OG0001169	#N/A	#N/A	#N/A	+	PREDICTED: vitellogenin-like
OG0004025	#N/A	#N/A	#N/A	+	NCK-interacting protein with SH3 domain
OG0003613	#N/A	#N/A	#N/A	+	PREDICTED: putative inorganic phosphate cotransporter
OG0003921	#N/A	#N/A	#N/A	+	uncharacterized protein LOC122527382 isoform X1
OG0001261	#N/A	#N/A	#N/A	+	alpha-(1,3)-fucosyltransferase 10
OG0004146	#N/A	#N/A	#N/A	+	uncharacterized protein LOC122538850
OG0005209	#N/A	#N/A	#N/A	+	medium-chain acyl-CoA ligase ACSF2, mitochondrial isoform X2
OG0003341	#N/A	#N/A	#N/A	+	probable 28S rRNA (cytosine-C(5))-methyltransferase
OG0000991	#N/A	#N/A	#N/A	+	bumetanide-sensitive sodium-(potassium)-chloride cotransporter isoform X1
OG0003024	#N/A	#N/A	#N/A	+	UPF0518 protein AAEL005291-like isoform X1
OG0000776	#N/A	#N/A	#N/A	+	ATP-binding cassette sub-family C member 4-like
OG0001703	#N/A	#N/A	#N/A	+	PREDICTED: testis-expressed sequence 10 protein homolog
OG0002294	#N/A	#N/A	#N/A	+	uncharacterized protein LOC122526933 isoform X2
OG0001054	#N/A	#N/A	#N/A	+	arylsulfatase B-like
OG0005666	#N/A	#N/A	#N/A	+	mediator of RNA polymerase II transcription subunit 13 isoform X3
OG0000967	#N/A	#N/A	#N/A	+	sensory neuron membrane protein 1 isoform X1
OG0005589	#N/A	#N/A	#N/A	+	LOW QUALITY PROTEIN: uncharacterized protein LOC552784
OG0003008	#N/A	#N/A	#N/A	+	uncharacterized protein LOC116186608 isoform X1
OG0002765	#N/A	#N/A	#N/A	+	adenosine monophosphate-protein transferase Fic
OG0004454	#N/A	#N/A	#N/A	+	histone acetyltransferase KAT2A
OG0002364	#N/A	#N/A	#N/A	+	#N/A
OG0004933	#N/A	#N/A	#N/A	+	PREDICTED: nudC domain-containing protein 3
OG0003567	#N/A	#N/A	#N/A	+	PREDICTED: uncharacterized protein LOC108545286
OG0005780	#N/A	#N/A	#N/A	+	PREDICTED: uncharacterized protein LOC107190297 isoform X1
OG0002378	#N/A	#N/A	#N/A	+	PREDICTED: uncharacterized protein LOC108577750
OG0003786	#N/A	#N/A	#N/A	+	PREDICTED: programmed cell death protein 2
OG0002791	#N/A	#N/A	#N/A	+	PREDICTED: sideroflexin-3
OG0003906	#N/A	#N/A	#N/A	+	lysosomal thioesterase PPT2 homolog
OG0001866	#N/A	#N/A	#N/A	+	MAP kinase-activating death domain protein isoform X1
OG0005732	#N/A	#N/A	#N/A	+	guanylate cyclase soluble subunit beta-1
OG0001034	#N/A	#N/A	#N/A	+	small subunit processome component 20 homolog
OG0005824	#N/A	#N/A	#N/A	+	PREDICTED: serine/threonine-protein kinase RIO2
OG0002938	#N/A	#N/A	#N/A	+	PREDICTED: 85/88 kDa calcium-independent phospholipase A2
OG0005298	#N/A	#N/A	#N/A	+	#N/A
OG0001352	#N/A	#N/A	#N/A	+	HEAT repeat-containing protein 6 isoform X1
OG0001039	#N/A	#N/A	#N/A	+	PREDICTED: LOW QUALITY PROTEIN: cubilin
OG0004056	#N/A	#N/A	#N/A	+	uncharacterized protein LOC408327
OG0002348	#N/A	#N/A	#N/A	+	elongator complex protein 5-like
OG0005984	#N/A	#N/A	#N/A	+	G-protein coupled receptor moody-like
OG0005074	#N/A	#N/A	#N/A	+	bromodomain-containing protein 4 isoform X1
OG0004049	#N/A	#N/A	#N/A	+	ubiquitin carboxyl-terminal hydrolase CYLD isoform X2
OG0004679	#N/A	#N/A	#N/A	+	putative sodium-coupled neutral amino acid transporter 10
OG0004583	#N/A	#N/A	#N/A	+	PREDICTED: probable ATP-dependent RNA helicase DDX46
OG0001638	#N/A	#N/A	#N/A	+	uncharacterized protein LOC116425404
OG0004404	#N/A	#N/A	#N/A	+	PREDICTED: uncharacterized protein LOC105663092 isoform X1
OG0001188	#N/A	#N/A	#N/A	+	probable ATP-dependent RNA helicase DDX43
OG0004403	#N/A	#N/A	#N/A	+	TBC1 domain family member 10A
OG0002367	#N/A	#N/A	#N/A	+	protein arginine methyltransferase NDUFAF7 homolog, mitochondrial isoform X2
OG0005338	#N/A	#N/A	#N/A	+	PREDICTED: S-methyl-5'-thioadenosine phosphorylase-like isoform X1
OG0001965	#N/A	#N/A	#N/A	+	#N/A
OG0003222	#N/A	#N/A	#N/A	+	eukaryotic translation initiation factor 3 subunit D isoform X1
OG0003873	#N/A	#N/A	#N/A	+	PREDICTED: prolyl 3-hydroxylase OGFOD1 isoform X1
OG0003512	#N/A	#N/A	#N/A	+	PREDICTED: WD repeat-containing protein 46
OG0001272	#N/A	#N/A	#N/A	+	ELMO domain-containing protein C
OG0001286	#N/A	#N/A	#N/A	+	uncharacterized protein LOC126866673
OG0001868	#N/A	#N/A	#N/A	+	PREDICTED: DNA repair and recombination protein RAD54-like
OG0003614	#N/A	#N/A	#N/A	+	PREDICTED: 5-methylcytosine rRNA methyltransferase NSUN4
OG0005828	#N/A	#N/A	#N/A	+	PREDICTED: UMP-CMP kinase isoform X1
OG0003439	#N/A	#N/A	#N/A	+	uncharacterized protein LOC108625264 isoform X1
OG0002954	#N/A	#N/A	#N/A	+	neither inactivation nor afterpotential protein C isoform X3
OG0002679	#N/A	#N/A	#N/A	+	inactive peptidyl-prolyl cis-trans isomerase shutdown
OG0000876	#N/A	#N/A	#N/A	+	uncharacterized protein LOC128885266
OG0001771	#N/A	#N/A	#N/A	+	PREDICTED: LOW QUALITY PROTEIN: carnitine O-palmitoyltransferase 2, mitochondrial
OG0002643	#N/A	#N/A	#N/A	+	protocadherin Fat 4
OG0003460	#N/A	#N/A	#N/A	+	#N/A
OG0004200	#N/A	#N/A	#N/A	+	PREDICTED: acyl-CoA synthetase family member 4
OG0005917	#N/A	#N/A	#N/A	+	uncharacterized protein LOC128886349
OG0001244	#N/A	#N/A	#N/A	+	uncharacterized protein LOC116433723 isoform X1
OG0003707	#N/A	#N/A	#N/A	+	3-sulfolactaldehyde dehydrogenase isoform X1
OG0005147	#N/A	#N/A	#N/A	+	tyrosine-protein kinase Fer isoform X1
OG0003837	#N/A	#N/A	#N/A	+	#N/A
OG0004026	#N/A	#N/A	#N/A	+	exosome complex exonuclease RRP44
OG0005907	#N/A	#N/A	#N/A	+	#N/A
OG0002527	#N/A	#N/A	#N/A	+	flocculation protein FLO11-like isoform X2
OG0004544	#N/A	#N/A	#N/A	+	uncharacterized protein LOC122528752
OG0002785	#N/A	#N/A	#N/A	+	E3 ISG15--protein ligase Herc6
OG0005723	#N/A	#N/A	#N/A	+	PREDICTED: protein takeout
OG0003317	#N/A	#N/A	#N/A	+	PREDICTED: tRNA (adenine(58)-N(1))-methyltransferase non-catalytic subunit TRM6
OG0005123	#N/A	#N/A	#N/A	+	uncharacterized protein LOC117224737
OG0003793	#N/A	#N/A	#N/A	+	PREDICTED: E3 SUMO-protein ligase RanBP2-like isoform X1
OG0002147	#N/A	#N/A	#N/A	+	DNA topoisomerase 2-binding protein 1-like isoform X3
OG0002358	#N/A	#N/A	#N/A	+	nuclear pore complex protein Nup205 isoform X1
OG0001657	#N/A	#N/A	#N/A	+	GATOR complex protein MIOS-B
OG0004075	#N/A	#N/A	#N/A	+	PREDICTED: LOW QUALITY PROTEIN: uncharacterized protein LOC108575133
OG0003685	#N/A	#N/A	#N/A	+	GPN-loop GTPase 1 isoform X1
OG0001562	#N/A	#N/A	#N/A	+	uncharacterized protein LOC102673456 isoform X4
OG0004618	#N/A	#N/A	#N/A	+	#N/A
OG0001311	#N/A	#N/A	#N/A	+	PREDICTED: peroxisome biogenesis factor 1
OG0002390	#N/A	#N/A	#N/A	+	DNApol-eta isoform X1
OG0003139	#N/A	#N/A	#N/A	+	uncharacterized protein LOC117219144 isoform X1
OG0003595	#N/A	#N/A	#N/A	+	PREDICTED: dehydrogenase/reductase SDR family protein 7-like
OG0002456	#N/A	#N/A	#N/A	+	PREDICTED: meiosis arrest female protein 1 isoform X1
OG0004251	#N/A	#N/A	#N/A	+	PREDICTED: nuclear transcription factor Y subunit alpha isoform X1
OG0002016	#N/A	#N/A	#N/A	+	uncharacterized protein LOC122396378 isoform X1
OG0003471	#N/A	#N/A	#N/A	+	#N/A
OG0005777	#N/A	#N/A	#N/A	+	PREDICTED: protein expanded-like
OG0004809	#N/A	#N/A	#N/A	+	PREDICTED: glycerate kinase-like
OG0002842	#N/A	#N/A	#N/A	+	probable cytosolic Fe-S cluster assembly factor AGAP009023 isoform X1
OG0002047	#N/A	#N/A	#N/A	+	#N/A
OG0001904	#N/A	#N/A	#N/A	+	uncharacterized protein LOC117220717 isoform X2
OG0001326	#N/A	#N/A	#N/A	+	PREDICTED: uncharacterized protein LOC107185833
OG0002579	#N/A	#N/A	#N/A	+	PREDICTED: putative serine protease K12H4.7 isoform X1
OG0000828	#N/A	#N/A	#N/A	+	uncharacterized protein LOC117223692
OG0004188	#N/A	#N/A	#N/A	+	PREDICTED: glucosidase 2 subunit beta
OG0005320	#N/A	#N/A	#N/A	+	autophagy-related protein 2 homolog B isoform X2
OG0005632	#N/A	#N/A	#N/A	+	#N/A
OG0005822	#N/A	#N/A	#N/A	+	Krueppel-like factor 7 isoform X1
OG0004931	#N/A	#N/A	#N/A	+	uncharacterized protein LOC100746605
OG0001340	#N/A	#N/A	#N/A	+	ATP-citrate synthase
OG0001977	#N/A	#N/A	#N/A	+	serine-rich adhesin for platelets-like isoform X2
OG0004761	#N/A	#N/A	#N/A	+	uncharacterized protein LOC114880887
OG0002096	#N/A	#N/A	#N/A	+	probable enoyl-CoA hydratase, mitochondrial
OG0003213	#N/A	#N/A	#N/A	+	uncharacterized protein LOC116432778 isoform X1
OG0003403	#N/A	#N/A	#N/A	+	LOW QUALITY PROTEIN: protein tramtrack, beta isoform-like
OG0002458	#N/A	#N/A	#N/A	+	uncharacterized protein LOC122719415
OG0003880	#N/A	#N/A	#N/A	+	PREDICTED: peroxisomal targeting signal 1 receptor isoform X1
OG0003569	#N/A	#N/A	#N/A	+	copper chaperone for superoxide dismutase isoform X3
OG0002134	#N/A	#N/A	#N/A	+	PREDICTED: nucleolar complex protein 4 homolog B
OG0001431	#N/A	#N/A	#N/A	+	probable peroxisomal acyl-coenzyme A oxidase 1 isoform X1
OG0005509	#N/A	#N/A	#N/A	+	PREDICTED: mediator of RNA polymerase II transcription subunit 28
OG0003687	#N/A	#N/A	#N/A	+	39S ribosomal protein L3, mitochondrial isoform X2
OG0002222	#N/A	#N/A	#N/A	+	PREDICTED: PHD finger protein 12 isoform X1
OG0003543	#N/A	#N/A	#N/A	+	fatty-acid amide hydrolase 2-A isoform X1
OG0005564	#N/A	#N/A	#N/A	+	cytochrome c oxidase assembly protein COX15 homolog
OG0002486	#N/A	#N/A	#N/A	+	poly(A) RNA polymerase, mitochondrial isoform X2
OG0002872	#N/A	#N/A	#N/A	+	uncharacterized protein LOC122399371
OG0001621	#N/A	#N/A	#N/A	+	uncharacterized protein LOC114872560
OG0000821	#N/A	#N/A	#N/A	+	intersectin-2 isoform X5
OG0003622	#N/A	#N/A	#N/A	+	#N/A
OG0004506	#N/A	#N/A	#N/A	+	#N/A
OG0003790	#N/A	#N/A	#N/A	+	PREDICTED: glycerophosphodiester phosphodiesterase 1 isoform X2
OG0005005	#N/A	#N/A	#N/A	+	glucose transporter type 1 isoform X6
OG0001147	#N/A	#N/A	#N/A	+	PREDICTED: flap endonuclease GEN-like
OG0001459	#N/A	#N/A	#N/A	+	cardioacceleratory peptide receptor
OG0004253	#N/A	#N/A	#N/A	+	#N/A
OG0005296	#N/A	#N/A	#N/A	+	bestrophin-4-like isoform X1
OG0003326	#N/A	#N/A	#N/A	+	tRNA-dihydrouridine(47) synthase
OG0001701	#N/A	#N/A	#N/A	+	tRNA N6-adenosine threonylcarbamoyltransferase, mitochondrial
OG0002741	#N/A	#N/A	#N/A	+	#N/A
OG0005060	#N/A	#N/A	#N/A	+	PREDICTED: queuine tRNA-ribosyltransferase subunit QTRTD1 homolog isoform X1
OG0004083	#N/A	#N/A	#N/A	+	tRNA (uracil-5-)-methyltransferase homolog A
OG0001359	#N/A	#N/A	#N/A	+	PREDICTED: venom protease-like isoform X1
OG0001645	#N/A	#N/A	#N/A	+	PREDICTED: mitochondrial inner membrane protein OXA1L
OG0001626	#N/A	#N/A	#N/A	+	TNF receptor-associated factor family protein DDB_G0272098-like
OG0003860	#N/A	#N/A	#N/A	+	PREDICTED: uncharacterized protein LOC108555420
OG0003835	#N/A	#N/A	#N/A	+	PREDICTED: translocating chain-associated membrane protein 1-like 1
OG0003208	#N/A	#N/A	#N/A	+	PREDICTED: alkylated DNA repair protein alkB homolog 8
OG0002097	#N/A	#N/A	#N/A	+	cytospin-A
OG0002999	#N/A	#N/A	#N/A	+	PREDICTED: ATP-dependent RNA helicase DDX24
OG0005610	#N/A	#N/A	#N/A	+	hydroxymethylglutaryl-CoA lyase, mitochondrial
OG0003140	#N/A	#N/A	#N/A	+	#N/A
OG0001443	#N/A	#N/A	#N/A	+	PREDICTED: cytochrome b5-related protein
OG0001593	#N/A	#N/A	#N/A	+	transmembrane protein 268 isoform X3
OG0004858	#N/A	#N/A	#N/A	+	PREDICTED: F-box only protein 28
OG0001667	#N/A	#N/A	#N/A	+	#N/A
OG0005889	#N/A	#N/A	#N/A	+	uncharacterized protein LOC117155282
OG0003475	#N/A	#N/A	#N/A	+	PREDICTED: uncharacterized protein C1orf131-like
OG0004108	#N/A	#N/A	#N/A	+	annexin B9 isoform X1
OG0000983	#N/A	#N/A	#N/A	+	PREDICTED: retinal-specific ATP-binding cassette transporter-like isoform X1
OG0003486	#N/A	#N/A	#N/A	+	surfeit locus protein 6 homolog isoform X2
OG0004046	#N/A	#N/A	#N/A	+	#N/A
OG0004209	#N/A	#N/A	#N/A	+	#N/A
OG0004256	#N/A	#N/A	#N/A	+	#N/A
OG0005775	#N/A	#N/A	#N/A	+	DNA-directed RNA polymerase I subunit RPA1
OG0002956	#N/A	#N/A	#N/A	+	uncharacterized protein LOC117604198 isoform X3
OG0005222	#N/A	#N/A	#N/A	+	PREDICTED: sodium- and chloride-dependent transporter XTRP3
OG0004219	#N/A	#N/A	#N/A	+	dnaJ homolog subfamily C member 2
OG0004249	#N/A	#N/A	#N/A	+	#N/A
OG0004539	#N/A	#N/A	#N/A	+	PREDICTED: cytosolic Fe-S cluster assembly factor NUBP2 homolog
OG0004194	#N/A	#N/A	#N/A	+	leucine-rich repeats and immunoglobulin-like domains protein 3
OG0003762	#N/A	#N/A	#N/A	+	galactosylgalactosylxylosylprotein 3-beta-glucuronosyltransferase I
OG0003783	#N/A	#N/A	#N/A	+	PREDICTED: ATP synthase subunit delta, mitochondrial
OG0005556	#N/A	#N/A	#N/A	+	PREDICTED: KAT8 regulatory NSL complex subunit 3 isoform X1
OG0002129	#N/A	#N/A	#N/A	+	glutamate synthase
OG0002722	#N/A	#N/A	#N/A	+	serine/threonine-protein kinase greatwall-like
OG0003026	#N/A	#N/A	#N/A	+	uncharacterized protein LOC117222151
OG0005559	#N/A	#N/A	#N/A	+	PREDICTED: tektin-3-like
OG0001080	#N/A	#N/A	#N/A	+	X-ray repair cross-complementing protein 6
OG0001576	#N/A	#N/A	#N/A	+	PREDICTED: vesicle-fusing ATPase 1-like
OG0002351	#N/A	#N/A	#N/A	+	probable RNA-binding protein 19 isoform X1
OG0004951	#N/A	#N/A	#N/A	+	#N/A
OG0001696	#N/A	#N/A	#N/A	+	haloacid dehalogenase-like hydrolase domain-containing protein 2
OG0004179	#N/A	#N/A	#N/A	+	PREDICTED: transketolase-like protein 2 isoform X2
OG0005078	#N/A	#N/A	#N/A	+	trifunctional purine biosynthetic protein adenosine-3 isoform X2
OG0000911	#N/A	#N/A	#N/A	+	CAD protein isoform X1
OG0002575	#N/A	#N/A	#N/A	+	nurim homolog isoform X1
OG0001263	#N/A	#N/A	#N/A	+	PREDICTED: putative ATP-dependent RNA helicase TDRD12
OG0005146	#N/A	#N/A	#N/A	+	PREDICTED: translation initiation factor eIF-2B subunit alpha
OG0003664	#N/A	#N/A	#N/A	+	scavenger receptor class B member 1-like isoform X1
OG0002446	#N/A	#N/A	#N/A	+	nucleolar protein 11 isoform X1
OG0003385	#N/A	#N/A	#N/A	+	PREDICTED: pre-rRNA-processing protein TSR1 homolog
OG0004324	#N/A	#N/A	#N/A	+	PREDICTED: leucine-rich repeat neuronal protein 2-like isoform X1
OG0003387	#N/A	#N/A	#N/A	+	#N/A
OG0003528	#N/A	#N/A	#N/A	+	PREDICTED: phosphoenolpyruvate carboxykinase
OG0002152	#N/A	#N/A	#N/A	+	#N/A
OG0005472	#N/A	#N/A	#N/A	+	#N/A
OG0001859	#N/A	#N/A	#N/A	+	#N/A
OG0000567	#N/A	#N/A	#N/A	+	PREDICTED: voltage-dependent T-type calcium channel subunit alpha-1G
OG0004995	#N/A	#N/A	#N/A	+	dorsal-ventral patterning protein Sog isoform X1
OG0004416	#N/A	#N/A	#N/A	+	uncharacterized protein LOC122573715
OG0001775	#N/A	#N/A	#N/A	+	transcriptional repressor CTCFL-like
OG0003043	#N/A	#N/A	#N/A	+	#N/A
OG0002857	#N/A	#N/A	#N/A	+	PREDICTED: heat shock protein 75 kDa, mitochondrial isoform X1
OG0003802	#N/A	#N/A	#N/A	+	#N/A
OG0004299	#N/A	#N/A	#N/A	+	PREDICTED: programmed cell death protein 7-like
OG0001620	#N/A	#N/A	#N/A	+	GATOR complex protein Iml1 isoform X1
OG0003846	#N/A	#N/A	#N/A	+	PREDICTED: LOW QUALITY PROTEIN: deoxyribodipyrimidine photo-lyase-like, partial
OG0005287	#N/A	#N/A	#N/A	+	putative 28S ribosomal protein S5, mitochondrial isoform X1
OG0001714	#N/A	#N/A	#N/A	+	PREDICTED: transformation/transcription domain-associated protein
OG0004127	#N/A	#N/A	#N/A	+	sialin-like isoform X3
OG0001628	#N/A	#N/A	#N/A	+	#N/A
OG0001563	#N/A	#N/A	#N/A	+	ribonuclease 3
OG0002067	#N/A	#N/A	#N/A	+	single-stranded DNA-binding protein, mitochondrial isoform X3
OG0002827	#N/A	#N/A	#N/A	+	NADP-dependent malic enzyme-like isoform X1
OG0004419	#N/A	#N/A	#N/A	+	LOW QUALITY PROTEIN: cytosolic carboxypeptidase 2
OG0003816	#N/A	#N/A	#N/A	+	PREDICTED: glyoxalase domain-containing protein 4
OG0005582	#N/A	#N/A	#N/A	+	cytoplasmic dynein 2 intermediate chain 1
OG0003476	#N/A	#N/A	#N/A	+	PREDICTED: uncharacterized protein LOC100879942 isoform X2
OG0004314	#N/A	#N/A	#N/A	+	#N/A
OG0001567	#N/A	#N/A	#N/A	+	PREDICTED: gamma-glutamyltranspeptidase 1-like
OG0001608	#N/A	#N/A	#N/A	+	ninjurin-1-like
OG0004495	#N/A	#N/A	#N/A	+	ciliogenesis and planar polarity effector 2-like
OG0001237	#N/A	#N/A	#N/A	+	coatomer subunit beta-like, partial
OG0005117	#N/A	#N/A	#N/A	+	uncharacterized protein LOC102654965
OG0003100	#N/A	#N/A	#N/A	+	coronin-7 isoform X1
OG0004745	#N/A	#N/A	#N/A	+	uncharacterized protein LOC100578883
OG0004605	#N/A	#N/A	#N/A	+	protein decapentaplegic-like
OG0002362	#N/A	#N/A	#N/A	+	uncharacterized protein LOC117225554
OG0003031	#N/A	#N/A	#N/A	+	serpin B4-like
OG0003342	#N/A	#N/A	#N/A	+	#N/A
OG0002395	#N/A	#N/A	#N/A	+	PREDICTED: transmembrane protein 8A-like
OG0004581	#N/A	#N/A	#N/A	+	aminomethyltransferase, mitochondrial
OG0003004	#N/A	#N/A	#N/A	+	PREDICTED: signal transducing adapter molecule 1
OG0002215	#N/A	#N/A	#N/A	+	PREDICTED: phosphatidate cytidylyltransferase, photoreceptor-specific-like, partial
OG0004826	#N/A	#N/A	#N/A	+	PREDICTED: group XV phospholipase A2-like isoform X1
OG0001702	#N/A	#N/A	#N/A	+	PREDICTED: protein shuttle craft
OG0002593	#N/A	#N/A	#N/A	+	glutamyl-tRNA(Gln) amidotransferase subunit B, mitochondrial
OG0005219	#N/A	#N/A	#N/A	+	#N/A
OG0001342	#N/A	#N/A	#N/A	+	PREDICTED: U3 small nucleolar RNA-associated protein 18 homolog
OG0004634	#N/A	#N/A	#N/A	+	PREDICTED: leukocyte elastase inhibitor-like
OG0001767	#N/A	#N/A	#N/A	+	PREDICTED: serine/threonine-protein kinase 32A
OG0002228	#N/A	#N/A	#N/A	+	PREDICTED: histone demethylase UTY isoform X2
OG0003806	#N/A	#N/A	#N/A	+	PREDICTED: protein virilizer
OG0002276	#N/A	#N/A	#N/A	+	L-threonine 3-dehydrogenase, mitochondrial
OG0000811	#N/A	#N/A	#N/A	+	PREDICTED: spondin-1-like isoform X1
OG0003466	#N/A	#N/A	#N/A	+	deoxynucleotidyltransferase terminal-interacting protein 2
OG0002640	#N/A	#N/A	#N/A	+	transmembrane and ubiquitin-like domain-containing protein 1 isoform X1
OG0001000	#N/A	#N/A	#N/A	+	PREDICTED: protein claret segregational isoform X1
OG0003693	#N/A	#N/A	#N/A	+	serine/threonine-protein kinase Pak isoform X1
OG0003449	#N/A	#N/A	#N/A	+	active breakpoint cluster region-related protein isoform X1
OG0002421	#N/A	#N/A	#N/A	+	chloride channel CLIC-like protein 1 isoform X2
OG0004764	#N/A	#N/A	#N/A	+	PREDICTED: dimethyladenosine transferase 1, mitochondrial
OG0003964	#N/A	#N/A	#N/A	+	PREDICTED: MAGUK p55 subfamily member 6 isoform X1
OG0002513	#N/A	#N/A	#N/A	+	probable phosphorylase b kinase regulatory subunit beta isoform X1
OG0003797	#N/A	#N/A	#N/A	+	uncharacterized protein LOC117219953 isoform X1
OG0003285	#N/A	#N/A	#N/A	+	#N/A
OG0005830	#N/A	#N/A	#N/A	+	PREDICTED: la-related protein 1 isoform X1
OG0004022	#N/A	#N/A	#N/A	+	symplekin isoform X2
OG0001639	#N/A	#N/A	#N/A	+	chitin synthase chs-2-like, partial
OG0002087	#N/A	#N/A	#N/A	+	#N/A
OG0004162	#N/A	#N/A	#N/A	+	uncharacterized protein LOC117229486 isoform X1
OG0002784	#N/A	#N/A	#N/A	+	origin recognition complex subunit 1 isoform X1
OG0005195	#N/A	#N/A	#N/A	+	protein CASC3-like isoform X1
OG0003437	#N/A	#N/A	#N/A	+	GTPase Era, mitochondrial isoform X2
OG0003094	#N/A	#N/A	#N/A	+	malate dehydrogenase, mitochondrial
OG0004635	#N/A	#N/A	#N/A	+	PREDICTED: UBX domain-containing protein 6, partial
OG0005432	#N/A	#N/A	#N/A	+	#N/A
OG0001151	#N/A	#N/A	#N/A	+	putative fatty acyl-CoA reductase CG5065 isoform X1
OG0002712	#N/A	#N/A	#N/A	+	ras guanine nucleotide exchange factor R-like
OG0003729	#N/A	#N/A	#N/A	+	uncharacterized protein LOC117234626
OG0005621	#N/A	#N/A	#N/A	+	uncharacterized protein LOC117211046
OG0005858	#N/A	#N/A	#N/A	+	#N/A
OG0005716	#N/A	#N/A	#N/A	+	zinc finger protein 33A-like
OG0002156	#N/A	#N/A	#N/A	+	protein transport protein Sec31A isoform X2
OG0005318	#N/A	#N/A	#N/A	+	dynein regulatory complex subunit 7 isoform X2
OG0001473	#N/A	#N/A	#N/A	+	#N/A
OG0004196	#N/A	#N/A	#N/A	+	importin-9 isoform X1
OG0002502	#N/A	#N/A	#N/A	+	uncharacterized protein LOC412694
OG0003046	#N/A	#N/A	#N/A	+	ELMO domain-containing protein 2 isoform X1
OG0005791	#N/A	#N/A	#N/A	+	cytochrome b561 domain-containing protein 2-like isoform X1
OG0003062	#N/A	#N/A	#N/A	+	PREDICTED: carboxylesterase 5A-like
OG0005955	#N/A	#N/A	#N/A	+	PREDICTED: TPPP family protein CG45057-like
OG0002650	#N/A	#N/A	#N/A	+	palmitoyl-protein thioesterase 1 isoform X3
OG0005148	#N/A	#N/A	#N/A	+	uncharacterized protein C4B3.18 isoform X1
OG0002368	#N/A	#N/A	#N/A	+	uncharacterized protein LOC117155801
OG0004516	#N/A	#N/A	#N/A	+	PREDICTED: uncharacterized protein LOC107193998
OG0005418	#N/A	#N/A	#N/A	+	#N/A
OG0004692	#N/A	#N/A	#N/A	+	PREDICTED: uncharacterized protein LOC108578167
OG0005787	#N/A	#N/A	#N/A	+	protein inscuteable homolog
OG0005076	#N/A	#N/A	#N/A	+	PREDICTED: SET and MYND domain-containing protein 4-like
OG0004231	#N/A	#N/A	#N/A	+	probable RNA-binding protein 46
OG0000980	#N/A	#N/A	#N/A	+	tudor domain-containing protein 5-like isoform X1
OG0005428	#N/A	#N/A	#N/A	+	#N/A
OG0001682	#N/A	#N/A	#N/A	+	dynein intermediate chain 2, ciliary
OG0004901	#N/A	#N/A	#N/A	+	probable ATP-dependent RNA helicase DDX52, partial
OG0004084	#N/A	#N/A	#N/A	+	uncharacterized protein F21D5.5 isoform X1
OG0001693	#N/A	#N/A	#N/A	+	PREDICTED: nitric oxide-associated protein 1 isoform X1
OG0005869	#N/A	#N/A	#N/A	+	PREDICTED: probable C-mannosyltransferase DPY19L1
OG0005806	#N/A	#N/A	#N/A	+	protein SMG5 isoform X1
OG0005400	#N/A	#N/A	#N/A	+	#N/A
OG0001249	#N/A	#N/A	#N/A	+	PREDICTED: condensin complex subunit 3
OG0004540	#N/A	#N/A	#N/A	+	PREDICTED: prominin-like protein isoform X2
OG0003028	#N/A	#N/A	#N/A	+	uncharacterized protein LOC114880863
OG0002749	#N/A	#N/A	#N/A	+	N-acetylated-alpha-linked acidic dipeptidase 2-like isoform X6
OG0003055	#N/A	#N/A	#N/A	+	PREDICTED: protein HGH1 homolog isoform X1
OG0005111	#N/A	#N/A	#N/A	+	vesicular glutamate transporter 2
OG0002494	#N/A	#N/A	#N/A	+	uncharacterized protein LOC122527814
OG0001780	#N/A	#N/A	#N/A	+	PREDICTED: LOW QUALITY PROTEIN: transcriptional protein SWT1-like
OG0001994	#N/A	#N/A	#N/A	+	nucleolar protein 16-like isoform X1
OG0005269	#N/A	#N/A	#N/A	+	peptidyl-tRNA hydrolase 2, mitochondrial-like isoform X1
OG0005065	#N/A	#N/A	#N/A	+	PREDICTED: uncharacterized protein LOC108545951 isoform X1
OG0002292	#N/A	#N/A	#N/A	+	adenosine deaminase 2-A-like isoform X1
OG0004021	#N/A	#N/A	#N/A	+	PREDICTED: ketohexokinase-like
OG0003291	#N/A	#N/A	#N/A	+	low-density lipoprotein receptor-related protein 2
OG0003268	#N/A	#N/A	#N/A	+	PREDICTED: polycomb protein Scm
OG0002361	#N/A	#N/A	#N/A	+	PREDICTED: 28S ribosomal protein S2, mitochondrial
OG0005704	#N/A	#N/A	#N/A	+	protein windpipe isoform X1
OG0004530	#N/A	#N/A	#N/A	+	PREDICTED: apyrase
OG0004676	#N/A	#N/A	#N/A	+	PREDICTED: protein downstream neighbor of son homolog isoform X1
OG0004902	#N/A	#N/A	#N/A	+	serine/threonine-protein kinase mos
OG0001983	#N/A	#N/A	#N/A	+	PREDICTED: N-sulphoglucosamine sulphohydrolase isoform X2
OG0001694	#N/A	#N/A	#N/A	+	coatomer subunit gamma
OG0001119	#N/A	#N/A	#N/A	+	uncharacterized protein LOC117225418 isoform X1
OG0004413	#N/A	#N/A	#N/A	+	PREDICTED: uncharacterized protein LOC108579410 isoform X1
OG0002253	#N/A	#N/A	#N/A	+	DNA repair and recombination protein RAD54B-like isoform X1
OG0005469	#N/A	#N/A	#N/A	+	#N/A
OG0003358	#N/A	#N/A	#N/A	+	PREDICTED: ubiquitin-like modifier-activating enzyme atg7
OG0002852	#N/A	#N/A	#N/A	+	mucin-17-like isoform X1
OG0002198	#N/A	#N/A	#N/A	+	PREDICTED: probable citrate synthase 2, mitochondrial
OG0001867	#N/A	#N/A	#N/A	+	PREDICTED: pickpocket protein 28-like
OG0005221	#N/A	#N/A	#N/A	+	PREDICTED: centrosomal protein of 89 kDa-like
OG0003067	#N/A	#N/A	#N/A	+	#N/A
OG0001840	#N/A	#N/A	#N/A	+	neprilysin-11-like, partial
OG0003259	#N/A	#N/A	#N/A	+	PREDICTED: spermatogenesis-associated protein 20
OG0001687	#N/A	#N/A	#N/A	+	methylcytosine dioxygenase TET2-like
OG0004268	#N/A	#N/A	#N/A	+	#N/A
OG0004072	#N/A	#N/A	#N/A	+	PREDICTED: T-cell immunomodulatory protein isoform X1
OG0004306	#N/A	#N/A	#N/A	+	zeta-sarcoglycan isoform X1
OG0003048	#N/A	#N/A	#N/A	+	molybdenum cofactor sulfurase 3 isoform X1
OG0002770	#N/A	#N/A	#N/A	+	short/branched chain specific acyl-CoA dehydrogenase, mitochondrial isoform X1
OG0004752	#N/A	#N/A	#N/A	+	#N/A
OG0003230	#N/A	#N/A	#N/A	+	PREDICTED: mediator of RNA polymerase II transcription subunit 14
OG0004737	#N/A	#N/A	#N/A	+	protein SERAC1
OG0003397	#N/A	#N/A	#N/A	+	PREDICTED: uncharacterized protein LOC108545429 isoform X1
OG0005881	#N/A	#N/A	#N/A	+	protein borderless isoform X1
OG0001505	#N/A	#N/A	#N/A	+	myotubularin-related protein 14-like isoform X1
OG0001616	#N/A	#N/A	#N/A	+	protein deadpan-like
OG0004088	#N/A	#N/A	#N/A	+	PREDICTED: uncharacterized protein LOC107192882
OG0002825	#N/A	#N/A	#N/A	+	#N/A
OG0003725	#N/A	#N/A	#N/A	+	PREDICTED: serine palmitoyltransferase 1
OG0002151	#N/A	#N/A	#N/A	+	myb-like protein A
OG0003689	#N/A	#N/A	#N/A	+	uncharacterized protein LOC114883158
OG0003380	#N/A	#N/A	#N/A	+	#N/A
OG0001497	#N/A	#N/A	#N/A	+	activating signal cointegrator 1 complex subunit 3 isoform X1
OG0000933	#N/A	#N/A	#N/A	+	G-protein coupled receptor Mth2-like
OG0003339	#N/A	#N/A	#N/A	+	calreticulin
OG0005951	#N/A	#N/A	#N/A	+	#N/A
OG0004470	#N/A	#N/A	#N/A	+	PREDICTED: OTU domain-containing protein 5-B
OG0004382	#N/A	#N/A	#N/A	+	PREDICTED: D-aspartate oxidase
OG0001580	#N/A	#N/A	#N/A	+	#N/A
OG0004098	#N/A	#N/A	#N/A	+	sortilin-related receptor-like
OG0001090	#N/A	#N/A	#N/A	+	PREDICTED: cilia- and flagella-associated protein 44 isoform X1
OG0004611	#N/A	#N/A	#N/A	+	PREDICTED: ferritin, lower subunit isoform X1
OG0003623	#N/A	#N/A	#N/A	+	PREDICTED: sphingomyelin phosphodiesterase 4
OG0005565	#N/A	#N/A	#N/A	+	PREDICTED: xaa-Pro aminopeptidase 1-like isoform X1
OG0001509	#N/A	#N/A	#N/A	+	polyglutamine-binding protein 1 isoform X2
OG0004910	#N/A	#N/A	#N/A	+	laminin subunit alpha
OG0004791	#N/A	#N/A	#N/A	+	PREDICTED: RNA exonuclease 4
OG0005082	#N/A	#N/A	#N/A	+	#N/A
OG0003107	#N/A	#N/A	#N/A	+	#N/A
OG0001710	#N/A	#N/A	#N/A	+	zinc finger CCHC domain-containing protein 24-like isoform X1
OG0005189	#N/A	#N/A	#N/A	+	uncharacterized protein LOC116432598, partial
OG0001835	#N/A	#N/A	#N/A	+	PREDICTED: transmembrane protein 214-A
OG0001851	#N/A	#N/A	#N/A	+	putative epidermal cell surface receptor isoform X2
OG0003413	#N/A	#N/A	#N/A	+	chromodomain-helicase-DNA-binding protein Mi-2 homolog isoform X2
OG0004077	#N/A	#N/A	#N/A	+	PREDICTED: glycine N-methyltransferase
OG0002265	#N/A	#N/A	#N/A	+	filamin-A isoform X1
OG0003366	#N/A	#N/A	#N/A	+	ribonuclease H2 subunit A
OG0002656	#N/A	#N/A	#N/A	+	sorbitol dehydrogenase-like
OG0005529	#N/A	#N/A	#N/A	+	dynactin subunit 1-like isoform X1
OG0004702	#N/A	#N/A	#N/A	+	putative uncharacterized protein DDB_G0282133 isoform X1
OG0001604	#N/A	#N/A	#N/A	+	PREDICTED: fumarate hydratase, mitochondrial-like
OG0001047	#N/A	#N/A	#N/A	+	replication protein A 70 kDa DNA-binding subunit isoform X2
OG0005867	#N/A	#N/A	#N/A	+	U-scoloptoxin(01)-Er1a-like
OG0001513	#N/A	#N/A	#N/A	+	uncharacterized protein LOC114883239 isoform X1
OG0001395	#N/A	#N/A	#N/A	+	PREDICTED: protein crumbs-like
OG0001192	#N/A	#N/A	#N/A	+	baculoviral IAP repeat-containing protein 6 isoform X1
OG0005519	#N/A	#N/A	#N/A	+	PREDICTED: dihydropteridine reductase
OG0003805	#N/A	#N/A	#N/A	+	PREDICTED: nucleoprotein TPR
OG0002138	#N/A	#N/A	#N/A	+	PREDICTED: 26S proteasome non-ATPase regulatory subunit 5
OG0004690	#N/A	#N/A	#N/A	+	#N/A
OG0003007	#N/A	#N/A	#N/A	+	PREDICTED: regulatory-associated protein of mTOR
OG0005809	#N/A	#N/A	#N/A	+	PREDICTED: tetratricopeptide repeat protein 8
OG0002558	#N/A	#N/A	#N/A	+	#N/A
OG0003083	#N/A	#N/A	#N/A	+	PREDICTED: hydroxysteroid dehydrogenase-like protein 2
OG0004229	#N/A	#N/A	#N/A	+	PREDICTED: chromodomain-helicase-DNA-binding protein 1 isoform X2
OG0002807	#N/A	#N/A	#N/A	+	probable proline--tRNA ligase, mitochondrial
OG0002030	#N/A	#N/A	#N/A	+	putative ferric-chelate reductase 1 homolog isoform X1
OG0005767	#N/A	#N/A	#N/A	+	PREDICTED: epidermal growth factor receptor
OG0001758	#N/A	#N/A	#N/A	+	LOW QUALITY PROTEIN: DNA mismatch repair protein Msh2
OG0004659	#N/A	#N/A	#N/A	+	PREDICTED: intron-binding protein aquarius
OG0001362	#N/A	#N/A	#N/A	+	PREDICTED: protein farnesyltransferase/geranylgeranyltransferase type-1 subunit alpha
OG0005379	#N/A	#N/A	#N/A	+	U3 small nucleolar RNA-associated protein 25 homolog
OG0004887	#N/A	#N/A	#N/A	+	PREDICTED: ribosomal protein S6 kinase beta-1-like
OG0003472	#N/A	#N/A	#N/A	+	calcyclin-binding protein
OG0002137	#N/A	#N/A	#N/A	+	uncharacterized protein LOC108629272 isoform X1
OG0002268	#N/A	#N/A	#N/A	+	PREDICTED: caspase-3
OG0001465	#N/A	#N/A	#N/A	+	PREDICTED: alpha-N-acetylglucosaminidase
OG0003502	#N/A	#N/A	#N/A	+	PREDICTED: ATP-dependent RNA helicase DHX36-like
OG0005050	#N/A	#N/A	#N/A	+	DNA-directed RNA polymerase II subunit GRINL1A isoform X1
OG0004421	#N/A	#N/A	#N/A	+	transcriptional regulator ovo-like isoform X4
OG0001375	#N/A	#N/A	#N/A	+	PREDICTED: LOW QUALITY PROTEIN: 3-hydroxyacyl-CoA dehydrogenase type-2
OG0001217	#N/A	#N/A	#N/A	+	PREDICTED: unconventional myosin-Va-like
OG0003261	#N/A	#N/A	#N/A	+	PREDICTED: uncharacterized protein LOC100875281 isoform X1
OG0005801	#N/A	#N/A	#N/A	+	PREDICTED: N-acetyltransferase 10
OG0003163	#N/A	#N/A	#N/A	+	CCR4-NOT transcription complex subunit 10-B
OG0001596	#N/A	#N/A	#N/A	+	inositol-3-phosphate synthase 1-B
OG0003040	#N/A	#N/A	#N/A	+	large subunit GTPase 1 homolog
OG0002596	#N/A	#N/A	#N/A	+	#N/A
OG0003376	#N/A	#N/A	#N/A	+	PREDICTED: histone-lysine N-methyltransferase 2E
OG0004556	#N/A	#N/A	#N/A	+	neogenin isoform X4
OG0002468	#N/A	#N/A	#N/A	+	PREDICTED: protein aubergine-like
OG0005037	#N/A	#N/A	#N/A	+	PREDICTED: zinc finger protein 394-like
OG0002121	#N/A	#N/A	#N/A	+	PREDICTED: thymidylate synthase-like
OG0002321	#N/A	#N/A	#N/A	+	PREDICTED: MKI67 FHA domain-interacting nucleolar phosphoprotein-like
OG0005647	#N/A	#N/A	#N/A	+	CDGSH iron-sulfur domain-containing protein 2 homolog isoform X1
OG0004888	#N/A	#N/A	#N/A	+	G-protein coupled receptor Mth2-like
OG0002525	#N/A	#N/A	#N/A	+	mediator of RNA polymerase II transcription subunit 30 isoform X1
OG0003869	#N/A	#N/A	#N/A	+	PREDICTED: uncharacterized protein LOC107188536
OG0003451	#N/A	#N/A	#N/A	+	general transcription factor 3C polypeptide 6 isoform X2
OG0002518	#N/A	#N/A	#N/A	+	PREDICTED: zinc finger CCCH domain-containing protein 3 isoform X1
OG0003013	#N/A	#N/A	#N/A	+	RAD50-interacting protein 1
OG0002947	#N/A	#N/A	#N/A	+	CD151 antigen
OG0003130	#N/A	#N/A	#N/A	+	uncharacterized protein LOC122399541 isoform X2
OG0001241	#N/A	#N/A	#N/A	+	vacuolar protein sorting-associated protein 13 isoform X1
OG0003934	#N/A	#N/A	#N/A	+	probable E3 ubiquitin-protein ligase HERC4 isoform X2
OG0002197	#N/A	#N/A	#N/A	+	PREDICTED: DNA polymerase theta
OG0003373	#N/A	#N/A	#N/A	+	succinyl-CoA:3-ketoacid coenzyme A transferase 1, mitochondrial
OG0001600	#N/A	#N/A	#N/A	+	LOW QUALITY PROTEIN: supervillin
OG0001734	#N/A	#N/A	#N/A	+	protein ABHD11-like
OG0003596	#N/A	#N/A	#N/A	+	PREDICTED: transmembrane protein 11, mitochondrial
OG0005468	#N/A	#N/A	#N/A	+	conserved oligomeric Golgi complex subunit 4
OG0005182	#N/A	#N/A	#N/A	+	PREDICTED: L-2-hydroxyglutarate dehydrogenase, mitochondrial isoform X1
OG0004420	#N/A	#N/A	#N/A	+	glutamine-dependent NAD(+) synthetase isoform X3
OG0001561	#N/A	#N/A	#N/A	+	PREDICTED: deoxyribonuclease-2-alpha
OG0001672	#N/A	#N/A	#N/A	+	ornithine decarboxylase
OG0001592	#N/A	#N/A	#N/A	+	#N/A
OG0001354	#N/A	#N/A	#N/A	+	triokinase/FMN cyclase-like isoform X1
OG0005389	#N/A	#N/A	#N/A	+	#N/A
OG0003766	#N/A	#N/A	#N/A	+	PREDICTED: protein lifeguard 1 isoform X1
OG0003398	#N/A	#N/A	#N/A	+	#N/A
OG0005319	#N/A	#N/A	#N/A	+	protein distal antenna
OG0005272	#N/A	#N/A	#N/A	+	digestive cysteine proteinase 1 isoform X2
OG0005058	#N/A	#N/A	#N/A	+	tyrosine 3-monooxygenase isoform X2
OG0005960	#N/A	#N/A	#N/A	+	PREDICTED: ribosomal protein S6 kinase alpha-5-like isoform X2
OG0004942	#N/A	#N/A	#N/A	+	#N/A
OG0004346	#N/A	#N/A	#N/A	+	#N/A
OG0001647	#N/A	#N/A	#N/A	+	PREDICTED: NADH dehydrogenase
OG0001102	#N/A	#N/A	#N/A	+	uncharacterized protein LOC122538960
OG0003949	#N/A	#N/A	#N/A	+	PREDICTED: phospholipid phosphatase 1-like isoform X1
OG0005916	#N/A	#N/A	#N/A	+	PREDICTED: nuclear receptor-binding factor 2-like isoform X1
OG0005513	#N/A	#N/A	#N/A	+	PREDICTED: SET and MYND domain-containing protein 5
OG0003769	#N/A	#N/A	#N/A	+	prostaglandin E synthase 2 isoform X1
OG0002778	#N/A	#N/A	#N/A	+	PREDICTED: acetyl-CoA hydrolase-like
OG0005426	#N/A	#N/A	#N/A	+	solute carrier family 35 member G1-like isoform X2
OG0001848	#N/A	#N/A	#N/A	+	uncharacterized MFS-type transporter C09D4.1 isoform X2
OG0005494	#N/A	#N/A	#N/A	+	semaphorin-5A-like isoform X1
OG0004892	#N/A	#N/A	#N/A	+	transcription factor 25
OG0002475	#N/A	#N/A	#N/A	+	non-structural maintenance of chromosomes element 4 homolog A
OG0003902	#N/A	#N/A	#N/A	+	#N/A
OG0002210	#N/A	#N/A	#N/A	+	solute carrier organic anion transporter family member 4A1 isoform X2
OG0005025	#N/A	#N/A	#N/A	+	RING finger and CHY zinc finger domain-containing protein 1 isoform X1
OG0004549	#N/A	#N/A	#N/A	+	PREDICTED: protein KTI12 homolog
OG0005360	#N/A	#N/A	#N/A	+	PREDICTED: zinc finger protein-like 1
OG0003122	#N/A	#N/A	#N/A	+	thyroid receptor-interacting protein 11-like
OG0002997	#N/A	#N/A	#N/A	+	39S ribosomal protein L48, mitochondrial
OG0005692	#N/A	#N/A	#N/A	+	centrosomal protein of 152 kDa
OG0002357	#N/A	#N/A	#N/A	+	tyrosine-protein phosphatase non-receptor type 23 isoform X1
OG0002987	#N/A	#N/A	#N/A	+	ubiquitin thioesterase trabid-like isoform X1
OG0001837	#N/A	#N/A	#N/A	+	sensory neuron membrane protein 2
OG0004117	#N/A	#N/A	#N/A	+	uncharacterized protein LOC117229834 isoform X1
OG0003850	#N/A	#N/A	#N/A	+	COP9 signalosome complex subunit 6
OG0003743	#N/A	#N/A	#N/A	+	iron-sulfur clusters transporter ABCB7, mitochondrial isoform X1
OG0003042	#N/A	#N/A	#N/A	+	#N/A
OG0004064	#N/A	#N/A	#N/A	+	isocitrate dehydrogenase
OG0003198	#N/A	#N/A	#N/A	+	#N/A
OG0004140	#N/A	#N/A	#N/A	+	26S proteasome non-ATPase regulatory subunit 8
OG0003680	#N/A	#N/A	#N/A	+	PREDICTED: myotubularin-related protein 9
OG0001145	#N/A	#N/A	#N/A	+	#N/A
OG0004505	#N/A	#N/A	#N/A	+	PREDICTED: activating signal cointegrator 1 isoform X1
OG0005864	#N/A	#N/A	#N/A	+	ubiquitin carboxyl-terminal hydrolase 35-like
OG0003550	#N/A	#N/A	#N/A	+	#N/A
OG0004122	#N/A	#N/A	#N/A	+	zinc finger matrin-type protein CG9776 isoform X1
OG0000758	#N/A	#N/A	#N/A	+	PREDICTED: rhomboid-related protein 2-like
OG0003896	#N/A	#N/A	#N/A	+	PREDICTED: transcription factor SOX-2
OG0002450	#N/A	#N/A	#N/A	+	ATP-binding cassette sub-family B member 6
OG0003448	#N/A	#N/A	#N/A	+	armadillo repeat-containing protein 5
OG0002576	#N/A	#N/A	#N/A	+	valine--tRNA ligase isoform X1
OG0004000	#N/A	#N/A	#N/A	+	probable RNA polymerase II nuclear localization protein SLC7A6OS
OG0001042	#N/A	#N/A	#N/A	+	#N/A
OG0002077	#N/A	#N/A	#N/A	+	PREDICTED: uncharacterized protein LOC108546671 isoform X1
OG0002110	#N/A	#N/A	#N/A	+	uncharacterized protein LOC116426027 isoform X1
OG0004329	#N/A	#N/A	#N/A	+	26S proteasome non-ATPase regulatory subunit 13
OG0004670	#N/A	#N/A	#N/A	+	guanine nucleotide exchange factor DBS-like isoform X3
OG0003530	#N/A	#N/A	#N/A	+	PREDICTED: ras-responsive element-binding protein 1
OG0001560	#N/A	#N/A	#N/A	+	PREDICTED: thymidylate kinase
OG0002762	#N/A	#N/A	#N/A	+	uncharacterized protein LOC122534360
OG0001274	#N/A	#N/A	#N/A	+	serine/threonine-protein phosphatase 4 regulatory subunit 4-like isoform X1
OG0002062	#N/A	#N/A	#N/A	+	uncharacterized protein LOC128274196
OG0003728	#N/A	#N/A	#N/A	+	choline transporter-like protein 1
OG0002616	#N/A	#N/A	#N/A	+	methyl farnesoate epoxidase precursor
OG0001558	#N/A	#N/A	#N/A	+	#N/A
OG0005353	#N/A	#N/A	#N/A	+	2',5'-phosphodiesterase 12-like
OG0002642	#N/A	#N/A	#N/A	+	nicotinamidase-like isoform X3
OG0003090	#N/A	#N/A	#N/A	+	39S ribosomal protein L39, mitochondrial isoform X1
OG0005190	#N/A	#N/A	#N/A	+	PREDICTED: peptidylglycine alpha-hydroxylating monooxygenase
OG0003861	#N/A	#N/A	#N/A	+	PREDICTED: protein brunelleschi isoform X1
OG0002693	#N/A	#N/A	#N/A	+	PREDICTED: nuclear pore complex protein Nup50
OG0005207	#N/A	#N/A	#N/A	+	ubiquitin-conjugating enzyme E2 C
OG0005713	#N/A	#N/A	#N/A	+	PREDICTED: phosphopantothenoylcysteine decarboxylase isoform X1
OG0004240	#N/A	#N/A	#N/A	+	PREDICTED: Krueppel homolog 2
OG0001875	#N/A	#N/A	#N/A	+	uncharacterized protein LOC128884553
OG0005578	#N/A	#N/A	#N/A	+	PREDICTED: 39S ribosomal protein L21, mitochondrial
OG0001108	#N/A	#N/A	#N/A	+	#N/A
OG0004937	#N/A	#N/A	#N/A	+	PREDICTED: U3 small nucleolar RNA-associated protein 6 homolog
OG0002420	#N/A	#N/A	#N/A	+	PREDICTED: lambda-crystallin homolog
OG0003792	#N/A	#N/A	#N/A	+	#N/A
OG0003665	#N/A	#N/A	#N/A	+	#N/A
OG0002497	#N/A	#N/A	#N/A	+	CDP-diacylglycerol--glycerol-3-phosphate 3-phosphatidyltransferase, mitochondrial
OG0001824	#N/A	#N/A	#N/A	+	protein dachsous isoform X1
OG0005622	#N/A	#N/A	#N/A	+	#N/A
OG0001850	#N/A	#N/A	#N/A	+	PREDICTED: gamma-glutamyltranspeptidase 1-like
OG0001655	#N/A	#N/A	#N/A	+	PREDICTED: serrate RNA effector molecule homolog isoform X4
OG0000940	#N/A	#N/A	#N/A	+	uncharacterized protein LOC122402459
OG0003910	#N/A	#N/A	#N/A	+	probable cysteine desulfurase, mitochondrial
OG0001216	#N/A	#N/A	#N/A	+	PREDICTED: sialin-like, partial
OG0004223	#N/A	#N/A	#N/A	+	arylsulfatase B-like
OG0001163	#N/A	#N/A	#N/A	+	#N/A
OG0004602	#N/A	#N/A	#N/A	+	#N/A
OG0001404	#N/A	#N/A	#N/A	+	PREDICTED: probable protein S-acyltransferase 23 isoform X1
OG0003558	#N/A	#N/A	#N/A	+	nitric oxide synthase, salivary gland isoform X1
OG0002462	#N/A	#N/A	#N/A	+	neurotactin isoform X1
OG0002752	#N/A	#N/A	#N/A	+	#N/A
OG0001670	#N/A	#N/A	#N/A	+	coatomer subunit alpha
OG0004438	#N/A	#N/A	#N/A	+	S-phase kinase-associated protein 2 isoform X2
OG0002298	#N/A	#N/A	#N/A	+	PREDICTED: PAB-dependent poly(A)-specific ribonuclease subunit PAN2
OG0001872	#N/A	#N/A	#N/A	+	sphingosine-1-phosphate lyase isoform X1
OG0004235	#N/A	#N/A	#N/A	+	PREDICTED: LOW QUALITY PROTEIN: spatacsin
OG0005833	#N/A	#N/A	#N/A	+	uncharacterized protein LOC122539081 isoform X1
OG0003061	#N/A	#N/A	#N/A	+	PREDICTED: beta-1,4-galactosyltransferase 7
OG0001917	#N/A	#N/A	#N/A	+	#N/A
OG0004458	#N/A	#N/A	#N/A	+	ATP synthase subunit d, mitochondrial-like
OG0003789	#N/A	#N/A	#N/A	+	PREDICTED: UDP-glucose 4-epimerase-like isoform X1
OG0002838	#N/A	#N/A	#N/A	+	PREDICTED: synaptic vesicle glycoprotein 2B
OG0005902	#N/A	#N/A	#N/A	+	probable helicase with zinc finger domain isoform X2
OG0003251	#N/A	#N/A	#N/A	+	NADPH--cytochrome P450 reductase isoform 1
OG0001073	#N/A	#N/A	#N/A	+	fibroblast growth factor receptor homolog 1
OG0005175	#N/A	#N/A	#N/A	+	#N/A
OG0005202	#N/A	#N/A	#N/A	+	PR domain zinc finger protein 10-like isoform X1
OG0005595	#N/A	#N/A	#N/A	+	vinculin isoform X12
OG0004018	#N/A	#N/A	#N/A	+	#N/A
OG0000994	#N/A	#N/A	#N/A	+	THO complex subunit 1-like isoform X6
OG0005115	#N/A	#N/A	#N/A	+	uncharacterized protein LOC116427777
OG0004107	#N/A	#N/A	#N/A	+	aurora kinase B
OG0003819	#N/A	#N/A	#N/A	+	PREDICTED: pinin isoform X1
OG0004890	#N/A	#N/A	#N/A	+	ubiquitin conjugation factor E4 A
OG0003606	#N/A	#N/A	#N/A	+	ankyrin repeat domain-containing protein 13D isoform X1
OG0002284	#N/A	#N/A	#N/A	+	PREDICTED: dual serine/threonine and tyrosine protein kinase-like
OG0005341	#N/A	#N/A	#N/A	+	PREDICTED: LOW QUALITY PROTEIN: nuclear export mediator factor NEMF homolog
OG0004777	#N/A	#N/A	#N/A	+	hydroxylysine kinase isoform X2
OG0004508	#N/A	#N/A	#N/A	+	bridging integrator 3 homolog
OG0002727	#N/A	#N/A	#N/A	+	hydroxyacid oxidase 1
OG0002140	#N/A	#N/A	#N/A	+	#N/A
OG0005103	#N/A	#N/A	#N/A	+	PREDICTED: LOW QUALITY PROTEIN: DNA replication licensing factor Mcm2
OG0001984	#N/A	#N/A	#N/A	+	#N/A
OG0002237	#N/A	#N/A	#N/A	+	PREDICTED: cytochrome c1-2, heme protein, mitochondrial isoform X1
OG0004535	#N/A	#N/A	#N/A	+	mediator of RNA polymerase II transcription subunit 24
OG0005481	#N/A	#N/A	#N/A	+	#N/A
OG0005532	#N/A	#N/A	#N/A	+	rhodopsin-like
OG0001295	#N/A	#N/A	#N/A	+	PREDICTED: snRNA-activating protein complex subunit 3
OG0003832	#N/A	#N/A	#N/A	+	general transcription factor IIE subunit 1 isoform X2
OG0001861	#N/A	#N/A	#N/A	+	probable 28S ribosomal protein S26, mitochondrial
OG0001235	#N/A	#N/A	#N/A	+	PREDICTED: apolipophorins
OG0001807	#N/A	#N/A	#N/A	+	insulin receptor-like isoform X2
OG0004584	#N/A	#N/A	#N/A	+	#N/A
OG0005659	#N/A	#N/A	#N/A	+	#N/A
OG0002392	#N/A	#N/A	#N/A	+	retinol dehydrogenase 12-like isoform X1
OG0001422	#N/A	#N/A	#N/A	+	ATP-dependent RNA helicase DHX30-like isoform X1
OG0001919	#N/A	#N/A	#N/A	+	unconventional myosin-IXb isoform X1
OG0004069	#N/A	#N/A	#N/A	+	serine/threonine-protein kinase mTOR isoform X2
OG0004412	#N/A	#N/A	#N/A	+	rootletin
[truncated: 2,174 more rows]

## Sheet: TableS7-Best_evidence_pos
Table S7: Orthogroups significant in at least two analyses indicating positive selection (intensification of selection, Rho+, and AbsREL), while not significant for deaccelerated selection (Rho -) and relaxation of selection, provide the best evidence of positive selection. The “+” denotes significance for the respective approach, with "Annotation” resulting from blastp against the invertebrate R…
Best evidence of positive selection
ID	RERconverge	ABsREL	RELAX_intensification	RELAX_relaxation	Annotation
OG0005132	+	+	+	#N/A	ER membrane protein complex subunit 1 isoform X1
OG0005069	+	+	+	#N/A	PREDICTED: LOW QUALITY PROTEIN: leucine-rich repeat serine/threonine-protein kinase 1
OG0004289	+	+	#N/A	#N/A	uncharacterized protein LOC103569956 isoform X3
OG0004585	+	+	#N/A	#N/A	PREDICTED: eukaryotic translation initiation factor 3 subunit B
OG0005419	+	+	#N/A	#N/A	PREDICTED: N-terminal kinase-like protein isoform X1
OG0005798	+	+	#N/A	#N/A	patatin-like phospholipase domain-containing protein 2 isoform X1
OG0005795	+	+	#N/A	#N/A	PREDICTED: E3 ubiquitin-protein ligase TRIM33
OG0005760	+	#N/A	+	#N/A	PREDICTED: AP-3 complex subunit mu-1
OG0004521	+	#N/A	+	#N/A	DAZ-associated protein 2-like isoform X2
OG0004749	+	#N/A	+	#N/A	PREDICTED: putative uncharacterized protein DDB_G0271606
OG0003650	+	#N/A	+	#N/A	PREDICTED: G1/S-specific cyclin-E
OG0003667	+	#N/A	+	#N/A	tetratricopeptide repeat protein 7B isoform X1
OG0004406	+	#N/A	+	#N/A	ER membrane protein complex subunit 3 isoform X2
OG0004926	+	#N/A	+	#N/A	PREDICTED: MOG interacting and ectopic P-granules protein 1 isoform X1
OG0003654	+	#N/A	+	#N/A	Golgi apparatus protein 1
OG0004721	+	#N/A	+	#N/A	epidermal growth factor receptor substrate 15-like 1 isoform X2
OG0001279	+	#N/A	+	#N/A	protein lin-54 homolog isoform X1
OG0004851	+	#N/A	+	#N/A	PREDICTED: TATA-binding protein-associated factor 172
OG0004741	+	#N/A	+	#N/A	uncharacterized protein LOC116428914 isoform X2
OG0003945	+	#N/A	+	#N/A	fizzy-related protein homolog
OG0001143	+	#N/A	+	#N/A	PREDICTED: breast cancer anti-estrogen resistance protein 1
OG0004774	+	#N/A	+	#N/A	PREDICTED: cyclin-dependent kinase 14 isoform X1
OG0005722	+	#N/A	+	#N/A	PREDICTED: diacylglycerol kinase theta isoform X1
OG0004308	+	#N/A	+	#N/A	tyrosine-protein phosphatase non-receptor type 5 isoform X1
OG0004729	+	#N/A	+	#N/A	TOM1-like protein 2 isoform X1
OG0005414	+	#N/A	+	#N/A	serine/threonine-protein phosphatase 4 regulatory subunit 3
OG0005905	+	#N/A	+	#N/A	PREDICTED: Krueppel-like factor 6
OG0003659	+	#N/A	+	#N/A	PREDICTED: protein son of sevenless isoform X3
OG0005762	+	#N/A	+	#N/A	PREDICTED: zinc finger MYND domain-containing protein 11 isoform X1
OG0005779	+	#N/A	+	#N/A	PREDICTED: protein TSSC1
OG0003248	+	#N/A	+	#N/A	dnaJ homolog dnj-5 isoform X2
OG0002868	+	#N/A	+	#N/A	uncharacterized protein LOC108631519
OG0001536	+	#N/A	+	#N/A	calumenin-A-like
OG0003227	+	#N/A	+	#N/A	PREDICTED: set1/Ash2 histone methyltransferase complex subunit ASH2-like
OG0005108	+	#N/A	+	#N/A	PREDICTED: hypermethylated in cancer 2 protein isoform X1
OG0003204	+	#N/A	+	#N/A	PREDICTED: histone-lysine N-methyltransferase, H3 lysine-79 specific-like
OG0005633	+	#N/A	+	#N/A	serine/threonine-protein kinase minibrain
OG0003992	+	#N/A	+	#N/A	PREDICTED: E3 ubiquitin-protein ligase HECW2 isoform X1
OG0004348	+	#N/A	+	#N/A	protein ST7 homolog
OG0003974	+	#N/A	+	#N/A	uncharacterized protein LOC117208788 isoform X1
OG0003076	+	#N/A	+	#N/A	PREDICTED: sorting nexin lst-4
OG0004810	+	#N/A	+	#N/A	PREDICTED: small G protein signaling modulator 3 homolog isoform X2
OG0004654	+	#N/A	+	#N/A	PREDICTED: INO80 complex subunit D
OG0005708	+	#N/A	+	#N/A	PREDICTED: LOW QUALITY PROTEIN: calpain-D-like
OG0004362	+	#N/A	+	#N/A	PREDICTED: transmembrane 9 superfamily member 3
OG0005674	+	#N/A	+	#N/A	LOW QUALITY PROTEIN: eIF-2-alpha kinase activator GCN1
OG0003199	+	#N/A	+	#N/A	PREDICTED: uncharacterized protein LOC107190356
OG0004548	+	#N/A	+	#N/A	PREDICTED: phosphatidylinositol 5-phosphate 4-kinase type-2 alpha isoform X1
OG0004999	+	#N/A	+	#N/A	#N/A
OG0005680	+	#N/A	+	#N/A	#N/A
OG0005164	+	#N/A	+	#N/A	PREDICTED: LOW QUALITY PROTEIN: anaphase-promoting complex subunit 2
OG0004263	+	#N/A	+	#N/A	PREDICTED: serine/threonine-protein kinase Genghis Khan
OG0003166	+	#N/A	+	#N/A	(E3-independent) E2 ubiquitin-conjugating enzyme UBE2O isoform X1
OG0004595	+	#N/A	+	#N/A	PREDICTED: mediator of RNA polymerase II transcription subunit 16 isoform X1
OG0003537	+	#N/A	+	#N/A	#N/A
OG0004811	+	#N/A	+	#N/A	PREDICTED: uncharacterized protein LOC107195137
OG0001666	+	#N/A	+	#N/A	LOW QUALITY PROTEIN: leucine-rich repeat-containing protein 24-like
OG0005235	+	#N/A	+	#N/A	#N/A
OG0002031	+	#N/A	+	#N/A	#N/A
OG0005952	+	#N/A	+	#N/A	LOW QUALITY PROTEIN: serine/threonine-protein kinase NLK
OG0000697	#N/A	+	+	#N/A	PREDICTED: ectopic P granules protein 5 homolog isoform X1
OG0003108	#N/A	+	+	#N/A	lisH domain-containing protein ARMC9-like isoform X1
OG0000986	#N/A	+	+	#N/A	caltractin-like isoform X5
OG0004149	#N/A	+	+	#N/A	LOW QUALITY PROTEIN: E3 ubiquitin-protein ligase UBR5
OG0005430	#N/A	+	+	#N/A	kinesin-like protein KIF21A isoform X4
OG0001545	#N/A	+	+	#N/A	rho GTPase-activating protein 100F isoform X11

## Sheet: TableS8-Best_evidence_pury
Table S8: Orthogroups significant for both intensification of selection and deaccelerated selection (Rho-), while not significant for relaxation of selection, provide the best evidence of purifying selection. The “+” denotes significance for the respective approach, with "Annotation” resulting from blastp against the invertebrate database.
Best evidence of purifying selection
ID	RERconverge	ABsREL	RELAX_intensification	RELAX_relaxation	Annotation
OG0003333	-	#N/A	+	#N/A	tyrosine-protein kinase sid-3
OG0003690	-	#N/A	+	#N/A	PREDICTED: diuretic hormone 44
OG0004280	-	#N/A	+	#N/A	LOW QUALITY PROTEIN: uncharacterized protein LOC126868970
OG0001762	-	#N/A	+	#N/A	uncharacterized protein LOC126869253 isoform X1
OG0002630	-	#N/A	+	#N/A	PREDICTED: A disintegrin and metalloproteinase with thrombospondin motifs 20-like
OG0001618	-	#N/A	+	#N/A	PRELI domain containing protein 3A
OG0002942	-	#N/A	+	#N/A	microsomal triglyceride transfer protein large subunit-like
OG0003382	-	#N/A	+	#N/A	uncharacterized protein LOC126874422 isoform X5
OG0002013	-	#N/A	+	#N/A	PREDICTED: COMM domain-containing protein 4-like
OG0004316	-	#N/A	+	#N/A	tolloid-like protein 2
OG0004395	-	#N/A	+	#N/A	PREDICTED: prolyl 4-hydroxylase subunit alpha-1-like
OG0004815	-	#N/A	+	#N/A	protein PF14_0175-like
OG0001556	-	#N/A	+	#N/A	PREDICTED: solute carrier family 25 member 36
OG0001301	-	#N/A	+	#N/A	PREDICTED: replication initiator 1-like
OG0002740	-	#N/A	+	#N/A	serine/threonine-protein phosphatase 2A 56 kDa regulatory subunit epsilon isoform isoform X1
OG0002754	-	#N/A	+	#N/A	dipeptidase 1
OG0002553	-	#N/A	+	#N/A	cytoglobin-1-like
OG0002289	-	#N/A	+	#N/A	PREDICTED: heterogeneous nuclear ribonucleoprotein 27C isoform X1
OG0002703	-	#N/A	+	#N/A	mitogen-activated protein kinase 13 isoform X1
OG0003858	-	#N/A	+	#N/A	PREDICTED: armadillo segment polarity protein isoform X2
OG0001460	-	#N/A	+	#N/A	glypican-4
OG0005376	-	#N/A	+	#N/A	solute carrier family 12 member 7 isoform X1
OG0005172	-	#N/A	+	#N/A	PREDICTED: uncharacterized protein KIAA2013 homolog
OG0001969	-	#N/A	+	#N/A	neuroligin 5 isoform X2
OG0005852	-	#N/A	+	#N/A	uncharacterized protein YJR142W
OG0003941	-	#N/A	+	#N/A	PREDICTED: uncharacterized protein LOC107190443
OG0002713	-	#N/A	+	#N/A	forkhead box protein D3
OG0002948	-	#N/A	+	#N/A	PREDICTED: uncharacterized protein LOC108575329 isoform X1
OG0001014	-	#N/A	+	#N/A	PREDICTED: protein zerknuellt 1-like
OG0000929	-	#N/A	+	#N/A	PREDICTED: G protein-coupled receptor kinase 1
OG0001142	-	#N/A	+	#N/A	PREDICTED: murinoglobulin-1-like
OG0005383	-	#N/A	+	#N/A	PREDICTED: suppressor of hairless protein
OG0000923	-	#N/A	+	#N/A	uncharacterized protein DDB_G0280205-like isoform X1
OG0000912	-	#N/A	+	#N/A	transmembrane protein 132C isoform X2
OG0003640	-	#N/A	+	#N/A	myotrophin-like
OG0001298	-	#N/A	+	#N/A	#N/A
OG0001512	-	#N/A	+	#N/A	CUGBP Elav-like family member 2 isoform X1
OG0000927	-	#N/A	+	#N/A	PREDICTED: tyrosine-protein phosphatase Lar isoform X1
OG0002053	-	#N/A	+	#N/A	#N/A
OG0001610	-	#N/A	+	#N/A	#N/A
OG0005931	-	#N/A	+	#N/A	#N/A
OG0001242	-	#N/A	+	#N/A	E3 ubiquitin-protein ligase HUWE1-like isoform X1
OG0001320	-	#N/A	+	#N/A	twitchin isoform X6
OG0005526	-	#N/A	+	#N/A	type I inositol 1,4,5-trisphosphate 5-phosphatase isoform X1
OG0002921	-	#N/A	+	#N/A	protein big brother-like

## Sheet: TableS9-GOenrichment
Table S9: Gene ontology enriched terms in each group of interest. It were considered significant, term in each p-values (classicFisher) < 0.1 and with more than one gene annotated.
Possible positive selection
GO.ID	Term	Annotated	Significant	Expected	raw.p.value	classicFisher
BP
GO:0006368	transcription elongation by RNA polymerase II	6	4	0.4	0.00025	0.00025
GO:0000245	spliceosomal complex assembly	2	2	0.13	0.00442	0.00442
GO:0006470	protein dephosphorylation	8	3	0.54	0.01263	0.01263
MF
GO:0003924	GTPase activity	74	13	5.25	0.0016	0.0016
CC
GO:0005680	anaphase-promoting complex	3	2	0.2	0.012	0.012
GO:0005852	eukaryotic translation initiation factor 3 complex	3	2	0.2	0.012	0.012
Possible purifying selection
GO.ID	Term	Annotated	Significant	Expected	raw.p.value	classicFisher
BP
GO:0006355	regulation of DNA-templated transcription	115	17	9.96	0.0013	0.0013
GO:0006644	phospholipid metabolic process	27	4	2.34	0.0106	0.0106
MF
GO:0003700	DNA-binding transcription factor activity	72	13	6.3	0.0099	0.0099
CC
GO:0016020	membrane	264	39	28.38	0.0015	0.0015
Possible relaxed selection
GO.ID	Term	Annotated	Significant	Expected	raw.p.value	classicFisher
BP
GO:0006302	double-strand break repair	8	6	2.42	0.031	0.031
GO:0001510	RNA methylation	5	4	1.51	0.031	0.031
MF
GO:0003676	nucleic acid binding	403	135	120.84	0.0047	0.0047
GO:0005524	ATP binding	326	116	97.75	0.0099	0.0099
CC
Possible intensified selection
GO.ID	Term	Annotated	Significant	Expected	raw.p.value	classicFisher
BP
MF
GO:0061630	ubiquitin protein ligase activity	7	4	0.47	0.00057	0.00057
GO:0005049	nuclear export signal receptor activity	3	2	0.2	0.01271	0.01271
CC
